# Supplementary material for: Exceptional evolutionary lability of flower‐like inflorescences (pseudanthia) in Apiaceae subfamily Apioideae
Source: Am J Bot. 2022 Mar 20;109(3):437–55. doi: 10.1002/ajb2.1819 (PMC9310750; doi:10.1002/ajb2.1819)
Supplement: Supplementary file 1 — Appendix S1. List of accessions for molecular markers used in phylogenetic reconstruction. [file AJB2-109-437-s007.xlsx]

## Sheet: Accesions
Baczyński et al.—American Journal of Botany 2021—Appendix S1
Appendix S1. List of accessions for molecular markers used in phylogenetic reconstruction.
Taxon	ITS	ETS	rpl16	rpoC1	rps16
Aciphylla aurea	U72377.1	EU886797.1	GQ243901.1
Aciphylla congesta	EU886819.1	EU886799.1
Aciphylla crenulata	(U78359.1,-)	EU886800.1	AF094428.1	U72448.1
Aciphylla crosby-smithii	EU886820.1	EU886801.1
Aciphylla dieffenbachii	U72381.1	EU886802.1
Aciphylla dissecta	(AF324354.1,-)	EU886803.1
Aciphylla glacialis	KF160671.1		GQ243902.1
Aciphylla horrida	(AF324358.1,-)	EU886804.1
Aciphylla kirkii	(AF324359.1,-)	EU886806.1
Aciphylla leighii	EU886823.1	EU886807.1
Aciphylla lyallii	(AF324360.1,-)	EU886808.1
Aciphylla monroi	U72378.1	EU886809.1
Aciphylla pinnatifida	(AF324363.1,-)	EU886810.1
Aciphylla simplex	(AF324366.1,-)	EU886812.1
Aciphylla simplicifolia	(AF324367.1,-)		GQ243903.1
Aciphylla squarrosa	U72379.1	EU886813.1
Aciphylla subflabellata	U72380.1		AF094429.1
Aciphylla traillii	(AF324369.1,-)	EU886815.1
Aciphylla traversii	EU886824.1	EU886816.1
Acronema astrantiifolium	KP940757.1	KP940686.1	FJ385068.1		KP940901.1
Acronema muscicola	KP940756.1	KP940685.1	KP940828.1		KP940900.1
Acronema paniculatum	KP940758.1	KP940687.1	FJ385069.1		FJ385168.1
Acronema schneideri	MH117405.1		FJ385070.1
Aegokeras caespitosa	JQ792226.1	JF807527.1			AF110541.1
Aegopodium alpestre	MH711375.1		AF094393.1	U72434.1	EF544472.1
Aegopodium decumbens	DQ516364.1
Aegopodium handelii	JQ792195.1
Aegopodium kashmiricum	JQ792197.1
Aegopodium komarovii	JQ792199.1
Aegopodium latifolium	JQ792196.1
Aegopodium podagraria	JQ792200.1	JF807503.1	GQ243904.1		DQ133827.1
Aegopodium tadshikorum	JQ792201.1
Aegopodium tribracteolatum	JQ792204.1
Aethusa cynapium	GQ862376.1		AF094406.1	U36278.1	AF110539.1
Afroligusticum aculeolatum	KJ173906.1
Afroligusticum elgonense	KJ173907.1
Afroligusticum elliotii	DQ516377.1
Afroligusticum petitianum	AM408869.1
Afroligusticum piovanii	KF164290.1
Afrosciadium magalismontanum	AM408876.1
Agrocharis gracilis	(AY065344.1,AY065345.1)
Aletes acaulis	KF619603.1				AF358595.1
Aletes humilis	(U78401.1,-)				AY372826.1
Aletes macdougalii	KF619604.1				KF619880.1
Alococarpum erianthum	KX452211.1	KX452197.1
Ammi huntii	GQ148788.1
Ammi majus	JQ230973.1				AF164814.1
Ammi seubertianum	HQ202140.1				KJ473903.1
Ammi trifoliatum	HQ202150.1				KJ473904.1
Ammodaucus leucotrichus	KF160676.1			KT347762.1	KT347831.1
Ammoides pusilla	HE602454.1
Anethum graveolens	MN257763.1		AF094418.1	U36281.1	AF110542.1
Angelica acutiloba	AB697600.1	HM443666.1			GU395095.1
Angelica ampla	AH006065.2				AF358598.1
Angelica amurensis	DQ263581.1	HM443667.1			GU395096.1
Angelica anomala	HQ699461.1	HM443668.1			GU395097.1
Angelica apaensis	JX022894.1	JN107556.1	FJ385072.1		FJ385170.1
Angelica archangelica	AH003539.2		AF094362.1	U36279.1	AF110536.1
Angelica arguta	KF619605.1				AY372832.1
Angelica baizhioides	DQ263588.1
Angelica balangshanensis	HQ896671.1	JF279293.1			JF279301.1
Angelica biserrata	KC812810.1	HM443670.1			GU395099.1
Angelica brevicaulis	GU395170.1	HM443696.1			GU395115.1
Angelica breweri	(U78396.1,-)				AF358599.1
Angelica capitellata	KF619735.1				AF358644.1
Angelica cartilaginomarginata	JX022901.1
Angelica czernaevia	GU395173.1	HM443699.1			GU395118.1
Angelica dabashanensis	HQ896670.1
Angelica dahurica	KR052189.1	HM443673.1			GU395102.1
Angelica decurrens	FJ385033.1	HM443697.1	FJ385079.1		FJ385177.1
Angelica decursiva	AY548220.1	HM443674.1	AF094412.1	U72415.1	GU395103.1
Angelica dielsii	GU395154.1	HM443675.1			GU395130.1
Angelica duclouxii	GU395155.1	HM443676.1			GU395129.1
Angelica fargesii	GU395181.1	HM443677.1			GU395128.1
Angelica furcijuga	LC035465.1
Angelica genuflexa	DQ263566.1
Angelica gigas	KM051435.1	HM443678.1			GU395104.1
Angelica grayi	(AY146825.1,-)				AY372833.1
Angelica hirsutiflora	HQ256683.1	HQ256690.1
Angelica japonica	AY548214.1
Angelica kangdingensis	JX022915.1	HM443679.1			GU395131.1
Angelica keiskei	DQ263561.1	HM443680.1			GU395123.1
Angelica laxifoliata	JX022920.1	JN107557.1	FJ385073.1		FJ385171.1
Angelica lignescens	AY179030.1
Angelica likiangensis	JX022921.1	HQ267717.1	FJ385074.1		FJ385172.1
Angelica longicaudata	GU395160.1	HM443682.1			GU395122.1
Angelica longipes	HQ256679.1	HQ256694.1			JF279299.1
Angelica lucida	DQ270196.1		GQ243906.1
Angelica maowenensis	JX022922.1	HM443683.1	FJ385075.1		FJ385173.1
Angelica megaphylla	JX022934.1	HM443684.1			GU395107.1
Angelica morii	JX022926.1	HM443685.1			GU395108.1
Angelica nitida	JX022927.1	HM443686.1	FJ385076.1		FJ385174.1
Angelica omeiensis	JN704867.1	HM443687.1			GU395110.1
Angelica oncosepala	EU418382.1
Angelica paeoniifolia	HQ256678.1	HQ256696.1
Angelica polymorpha	MH712599.1	HM443689.1			GU395125.1
Angelica porphyrocaulis	JX022930.1
Angelica pseudoselinum	JX022931.1	FJ986018.1	FJ385077.1		FJ385175.1
Angelica pubescens	(AY925156.1,MK087871.1)
Angelica purpureifolia	AY548229.1
Angelica pyrenaea	AY179027.1				EF185264.1
Angelica roseana	(AF358466.1,-)				AY372834.1
Angelica sachalinensis	DQ263564.1
Angelica saxatilis	DQ270195.1	HM443698.1			GU395117.1
Angelica shikokiana	AB697610.1	HQ256689.1			JF279296.1
Angelica sinensis	GU289654.1	HQ256695.1			GU395134.1
Angelica songpanensis	GU395167.1	HM443691.1			GU395112.1
Angelica stenoloba	AB697608.1
Angelica sylvestris	KP682411.1	HQ256688.1			GQ983998.1
Angelica tianmuensis	JX022937.1	HM443693.1			GU395113.1
Angelica tsinlingensis	JX022938.1	HM443694.1			GU395126.1
Angelica ursina	DQ263565.1
Angelica valida	JX022939.1	HM443695.1			GU395114.1
Anginon difforme	AF459742.1		GQ243907.1		AY838391.1
Anginon fruticosum	DQ368816.1				AY838394.1
Anginon intermedium	DQ368817.1				AY838395.1
Anginon jaarsveldii	DQ368818.1				AY838396.1
Anginon paniculatum	AF467922.1		GQ243908.1		AY838397.1
Anginon pumilum	DQ368821.1				AY838399.1
Anginon rugosum	DQ368823.1		AF094444.1	U72457.1	AF110573.2
Anginon swellendamense	DQ368824.1				AY838402.1
Anginon tenuior	DQ368826.1				AY838403.1
Anginon verticillatum	DQ368828.1				AF110574.2
Anisosciadium orientale	EU169245.1
Anisotome aromatica	U72374.1		AF094430.1	U72449.1	AF110550.1
Anisotome deltoidea	U72376.1
Anisotome filifolia	U72375.1
Anisotome haastii	KT000030.1		GQ243911.1
Anisotome procumbens	(AF324376.1,-)	EU886811.1
Annesorhiza altiscapa	DQ368830.1		GQ243913.1		AF110582.1
Annesorhiza fibrosa	DQ368831.1				AY838406.1
Annesorhiza filicaulis	DQ368832.1				AY838407.1
Annesorhiza latifolia	DQ368833.1				AY838408.1
Annesorhiza macrocarpa	DQ368834.1				AY838409.1
Anthriscus caucalis	MH102000.1				AF110549.1
Anthriscus cerefolium	MH645766.1		AF094353.1	MK142859.1	MK142826.1
Anthriscus kotschyi	AH008909.2
Anthriscus lamprocarpa	AH008911.2
Anthriscus nitida	AH008918.2
Anthriscus schmalhausenii	AH008914.2
Anthriscus sylvestris	(EU515294.1,KT948614.1)			KT347806.1	GU395133.1
Anthriscus velutina	KJ157630.1		KJ157769.1		KJ157905.1
Aphanopleura capillifolia	DQ516368.1
Apiastrum angustifolium	MF963791.1
Apium annuum	KJ473892.1				KJ473907.1
Apium australe	GQ379281.1
Apium chilense	GQ379284.1
Apium commersonii	GQ379285.1
Apium fernandezianum	GQ379286.1
Apium filiforme	GQ379299.1
Apium graveolens	MH645762.1	FJ986019.1	AF094417.1	U36282.1	AF110545.1
Apium insulare	GQ379290.1				KJ473909.1
Apium panul	GQ379294.1				KJ473910.1
Apium prostratum	GQ379296.1
Arafoe aromatica	AF077874.1		AF094388.1	U72420.1
Arcuatopterus harae	(KR425418.1,KR425421.1)
Arcuatopterus thalictroideus	EU236160.1		FJ385080.1		FJ385178.1
Arracacia aegopodioides	GQ862378.1
Arracacia andina	GQ862381.1
Arracacia anomala	GQ862382.1
Arracacia atropurpurea	GQ862383.1
Arracacia bracteata	GQ862385.1
Arracacia brandegei	GQ862386.1		AF094358.1	U36284.1
Arracacia compacta	GQ862387.1
Arracacia donnell-smithii	GQ862388.1
Arracacia ebracteata	GQ862389.1				JQ304824.1
Arracacia edulis	GQ862391.1
Arracacia elata	GQ862393.1
Arracacia equatorialis	GQ862396.1
Arracacia filipes	GQ862399.1
Arracacia fruticosa	GQ862400.1
Arracacia hemsleyana	JQ304994.1
Arracacia hintonii	GQ862404.1
Arracacia longipedunculata	JQ304995.1
Arracacia macvaughii	GQ862408.1
Arracacia molseedii	GQ862409.1
Arracacia moschata	GQ862414.1
Arracacia nelsonii	GQ862418.1		AF094356.1	U36285.1
Arracacia pringlei	GQ862420.1
Arracacia quadrifida	JQ304996.1		GQ243915.1
Arracacia rigida	GQ862425.1
Arracacia ternata	GQ862428.1
Arracacia vaginata	GQ862432.1
Arracacia xanthorrhiza	GQ862435.1				JQ304825.1
Artedia squamata	MG098887.1			MK142860.1	AF123747.1
Astomaea seselifolia	EU169246.1
Astrodaucus littoralis	FJ415109.1
Astrodaucus orientalis	FJ415108.1		AF094343.1		AF123748.1
Astydamia latifolia	DQ368836.1		GQ243916.1		KJ173494.1
Athamanta cervariifolia	AH008961.2
Athamanta cretensis	KT347716.1			MK142862.1	MK142828.1
Athamanta montana	AH008960.2		GQ243946.1	MK142863.1	MK142829.1
Athamanta sicula	MK142889.1			MK142864.1	MK142830.1
Athamanta turbith	AH008964.2
Atrema americanum	EF177700.1				EF185208.1
Aulacospermum popovii	GQ379346.1
Aulacospermum simplex	GQ379338.1				AF110557.1
Aulacospermum turkestanicum	GQ379340.1
Autumnalia botschantzevii	(FJ489344.1,FJ489375.1)
Autumnalia innopinata	(FJ489345.1,FJ489376.1)
Azilia eryngioides	EU169247.1	GU266063.1	AF094386.1
Berula bracteata	AY353981.2				EF367712.1
Berula burchellii	AY353983.2				EF367713.1
Berula erecta	KP871508.1				EF367700.1
Berula imbricata	DQ005640.1				EF367696.1
Berula incisa	DQ005642.1		AF094426.1	U72444.1	EF367698.1
Berula repanda	DQ005680.1				EF367716.1
Berula thunbergii	AY353975.2				EF367702.1
Bifora radians	KF843812.1	JF807505.1			AF164809.1
Bifora testiculata	(JF807571.1,JF807551.1)	JF807506.1			AF164817.1
Bilacunaria aksekiensis	KX452214.1	KX452200.1
Bilacunaria boissieri	KX452212.1	KX452198.1
Bilacunaria caspia	KX452213.1	KX452199.1
Bilacunaria microcarpa	KJ700298.1	JF807507.1
Bilacunaria scabra	KX452215.1	KX452201.1
Billburttia capensoides	KJ173484.1				FM986442.1
Billburttia vaginoides	FM986440.1
Bubon macedonicum	AF073541.2
Bunium allioides	JX312805.1
Bunium alpinum	HE602447.1
Bunium avromanum	(DQ435206.1,DQ435245.1)	KF974539.1
Bunium bulbocastanum	HE602464.1	KF974541.1
Bunium capillifolium	GQ379304.1
Bunium cornigerum	(DQ435214.1,DQ435253.1)	KF974543.1
Bunium corydalinum	(DQ435215.1,-)	KF974544.1
Bunium elegans	KF974538.1	KF974545.1
Bunium fallax	(DQ435217.1,DQ435256.1)	KF974546.1
Bunium ferulaceum	(DQ435219.1,DQ435258.1)
Bunium incrassatum	HE602463.1
Bunium mauritanicum	(DQ435226.1,-)	KF974547.1
Bunium microcarpum	(DQ435227.1,DQ435266.1)
Bunium pachypodum	HE602462.1	KF974548.1
Bunium paucifolium	(DQ435229.1,DQ435268.1)	KF974549.1
Bunium pinnatifolium	(DQ435231.1,DQ435270.1)	KF974550.1
Bunium rectangulum	(DQ435232.1,DQ435271.1)	KF974551.1
Bunium scabrellum	(DQ435234.1,DQ435273.1)	KF974552.1
Bunium simplex	(DQ435237.1,DQ435276.1)	KF974553.1
Bunium verruculosum	(DQ435240.1,DQ435279.1)	KF974554.1
Bupleurum acutifolium	AF467925.1
Bupleurum alatum	HQ824720.1				KF573904.1
Bupleurum album	AF467928.1
Bupleurum americanum	(-,MG218027.1)				AF110563.1
Bupleurum amplexicaule	KR063569.1				KF573895.1
Bupleurum angulosum	AF469008.1				AF110568.1
Bupleurum angustissimum	KR902779.1				KF573905.1
Bupleurum baimaense	KJ561446.1
Bupleurum balansae	AF469681.1
Bupleurum barceloi	AF477023.1
Bupleurum benoistii	AF477024.1
Bupleurum bicaule	KT984193.1
Bupleurum candollei	LC489169.1				KF573902.1
Bupleurum canescens	AF477027.1
Bupleurum chaishoui	JF757223.1				EU220941.1
Bupleurum chinense	KR082775.1		AF094443.1	U72455.1	EU220942.1
Bupleurum commelynoideum	KR902803.1		FJ385081.1		FJ385179.1
Bupleurum condensatum	GU570632.1
Bupleurum dalhousieanum	HQ824724.1
Bupleurum densiflorum	GU570611.1				KF573909.1
Bupleurum dielsianum	GU570612.1				EU220944.1
Bupleurum dumosum	AF477030.1
Bupleurum euphorbioides	GU570619.1				KF573910.1
Bupleurum falcatum	KR902800.1				AF110566.1
Bupleurum fruticosum	AF479298.1				AF110569.1
Bupleurum gerardii	EU884418.1
Bupleurum gibraltaricum	AF479852.1
Bupleurum gracilipes	EU001337.1				EU220946.1
Bupleurum gracillimum	LC489178.1
Bupleurum hamiltonii	KR902804.1				EU220934.1
Bupleurum kaoi	AM711598.1
Bupleurum komarovianum	GU570617.1
Bupleurum krylovianum	EF101156.1		FJ385082.1		FJ385180.1
Bupleurum kunmingense	KJ561445.1
Bupleurum kweichowense	GU570638.1				EU220948.1
Bupleurum lateriflorum	AF479854.1
Bupleurum latissimum	AY551292.1
Bupleurum longicaule	KR902808.1
Bupleurum longifolium	AF479856.1
Bupleurum longiradiatum	KR902806.1				EU220935.1
Bupleurum luxiense	KJ561444.1
Bupleurum malconense	DQ285447.1				EU220952.1
Bupleurum marginatum	KR133185.1				EU220953.1
Bupleurum microcephalum	GU269882.1				EU220954.1
Bupleurum montanum	AF479859.1
Bupleurum multinerve	GU570606.1
Bupleurum mundtii	AF479860.1
Bupleurum oligactis	AF479864.1
Bupleurum petiolulatum	HQ687956.1				EU220955.1
Bupleurum polyclonum	KR902810.1				KF573914.1
Bupleurum praealtum	AF480938.1
Bupleurum pusillum	HQ824728.1
Bupleurum ranunculoides	AF481395.1		AF094441.1	U72456.1	AF110564.1
Bupleurum rockii	KR902814.1		FJ385083.1		FJ385181.1
Bupleurum rotundifolium	AF481400.1		AF094442.1		AF110567.1
Bupleurum salicifolium	AF481927.1		GQ243917.1
Bupleurum scorzonerifolium	KR902816.1				EU220936.1
Bupleurum semicompositum	AF481929.1
Bupleurum sibiricum	DQ285457.1
Bupleurum sikangense	KF573840.1				KF573925.1
Bupleurum smithii	KR902823.1				JQ975348.1
Bupleurum stellatum	AF481930.1
Bupleurum stenophyllum	LC489154.1
Bupleurum subovatum	AF479853.1
Bupleurum subspinosum	AF481931.1
Bupleurum tenuissimum	AF481932.1
Bupleurum thianschanicum	EF101155.1				EU220957.1
Bupleurum triradiatum	GU570635.1
Bupleurum wenchuanense	KR902830.1				EU220958.1
Bupleurum yinchowense	HM114234.1
Bupleurum yunnanense	HQ687970.1				EU220959.1
Cachrys crassiloba	KX452216.1	KX452202.1
Cachrys cristata	KX452217.1	KX452204.1
Cachrys libanotis	KJ395460.1	KJ395438.1
Cachrys pungens	KX452219.1	KX452205.1
Cachrys sicula	EU169249.1	KX452206.1
Calyptrosciadium polycladum	(AY941266.1,AY941294.1)
Canaria tortuosa	KJ473866.1				KJ473927.1
Capnophyllum africanum	FM201527.1		GQ243918.1		FM201546.1
Capnophyllum leiocarpon	FM201526.1				FM201544.1
Capnophyllum lutzeyeri	FM201524.1				FM201543.1
Capnophyllum macrocarpum	FM201529.1				FM201547.1
Caropsis verticillatoinundata	JX962345.1				JX974584.1
Carum apuanum	(AY840984.1,AY840985.1)
Carum buriaticum	JQ792208.1	KF974555.1
Carum carvi	(U78377.1,KX167448.1)	JF807511.1	AF094392.1	U72435.1	FJ385182.1
Carum caucasicum	JQ792212.1	KF974556.1
Carum depressum	KF974533.1	KF974557.1
Carum furcatum	JQ792213.1
Carum grossheimii	JF510479.1
Carum heldreichii	JQ792218.1	KF974561.1
Carum meifolium	JQ792220.1
Carum multiflorum	KF974537.1	KF974567.1
Carum porphyrocoleon	JQ792221.1
Carum rupicola	JQ792223.1	KF974562.1
Caucalis platycarpos	FJ415106.1	JF807512.1	AF094339.1	U72437.1	AF123745.1
Cenolophium denudatum	AF077879.1
Cervaria caucasica	(AF008618.1,-)		AF094411.1
Cervaria cervariifolia	EU169250.1
Cervaria rivini	KP682412.1
Chaerophyllum aksekiense	KJ956474.1
Chaerophyllum andicola	AJ854307.1
Chaerophyllum angelicifolium	KJ956476.1
Chaerophyllum argenteum	AJ862489.1
Chaerophyllum aromaticum	AM284408.1
Chaerophyllum astrantiae	KJ956480.1
Chaerophyllum atlanticum	KJ956482.1
Chaerophyllum aureum	KJ956488.1				EF544476.1
Chaerophyllum australianum	AJ854316.1
Chaerophyllum azoricum	KJ956491.1
Chaerophyllum borneense	AJ854312.1
Chaerophyllum borodinii	KJ956492.1
Chaerophyllum brevipes	AJ854313.1
Chaerophyllum bulbosum	KJ956495.1
Chaerophyllum byzantinum	KJ956498.1
Chaerophyllum colensoi	AJ854318.1
Chaerophyllum coloratum	KJ956503.1
Chaerophyllum creticum	KJ956507.1
Chaerophyllum crinitum	KJ956510.1
Chaerophyllum eriopodum	AJ854322.1		GQ243937.1
Chaerophyllum gunnii	AJ854327.1
Chaerophyllum heldreichii	KJ956514.1
Chaerophyllum hirsutum	KJ956578.1
Chaerophyllum humile	KJ956518.1
Chaerophyllum involucratum	FJ385052.1				FJ385218.1
Chaerophyllum khorossanicum	KJ956527.1		AF094355.1
Chaerophyllum libanoticum	KJ956529.1
Chaerophyllum lineare	AM284400.1
Chaerophyllum macropodum	KJ956531.1
Chaerophyllum macrospermum	KJ956513.1
Chaerophyllum magellense	KJ956537.1
Chaerophyllum meyeri	KJ956538.1
Chaerophyllum nanhuense	AJ854332.1
Chaerophyllum nivale	KJ956540.1
Chaerophyllum nodosum	KJ956541.1
Chaerophyllum papuanum	AJ854334.1
Chaerophyllum prescottii	KJ956547.1				FJ385183.1
Chaerophyllum procumbens	AJ854344.1
Chaerophyllum reflexum	KJ956579.1
Chaerophyllum roseum	KJ157632.1		KJ157771.1		KJ157906.1
Chaerophyllum rubellum	KJ956560.1
Chaerophyllum syriacum	KJ956561.1
Chaerophyllum tainturieri	AJ854345.1
Chaerophyllum taiwanianum	AM284407.1
Chaerophyllum temulum	KJ956565.1		AF094354.1
Chaerophyllum villarsii	KJ956568.1
Chaerophyllum villosum	KJ956570.1
Chamaesciadium acaule	GQ379318.1				AY838411.1
Chamaesium paradoxum	DQ782335.1		FJ385085.1		FJ385184.1
Chamaesium thalictrifolium	EU236162.1		FJ385086.1		FJ385185.1
Chamaesium wolffianum	EU236163.1		FJ385087.1		FJ385186.1
Chamarea capensis	DQ368837.1
Chamarea gracillima	DQ368838.1				AY838412.1
Chamarea snijmaniae	DQ368839.1				AY838414.1
Changium smyrnioides	DQ517340.1		FJ385088.1		FJ385187.1
Choritaenia capensis	DQ368842.1		GQ243920.1		FM986479.1
Chuanminshen violaceum	FJ385040.1		FJ385089.1		FJ385188.1
Chymsydia agasylloides	AF077882.1		AF094414.1	U72416.1
Cicuta bulbifera	AY524709.1
Cicuta douglasii	AY524724.1
Cicuta virosa	AY524764.1		AF094423.1	U72447.1	AF164821.1
Cnidium dauricum	GQ379277.1
Cnidium monnieri	(AY328941.1,MK087898.1)	HQ256692.1	FJ385090.1		FJ385189.1
Coaxana bambusioides	GQ862447.1
Coaxana purpurea	GQ862449.1				JQ304826.1
Conioselinum pacificum	MF964175.1
Conioselinum scopulorum	(AF008634.1,AF009113.1)
Conioselinum tataricum	KJ999478.1		AF094409.1		FJ385190.1
Conium chaerophylloides	GU265939.1	GU266086.1
Conium divaricatum	GU266059.1	GU266202.1
Conium maculatum	KF843815.1	GU266162.1	AF094385.1	U36287.1	AF110546.1
Conium sphaerocarpum	GU265958.1	GU266106.1			FM201558.1
Conopodium arvense	MK142890.1			MK142865.1	MK142831.1
Conopodium bunioides	MK142891.1			MK142866.1
Conopodium glaberrimum	MG204866.1			MK142867.1	MK142832.1
Conopodium majus	(KU974043.1,KX165793.1)				MK142833.1
Conopodium pyrenaeum	MK142893.1			MK142868.1	MK142834.1
Conopodium thalictrifolium	MG243621.1			MK142869.1	MK142835.1
Coriandrum sativum	MN257851.1	JF807513.1	AF094404.1	U36288.1	GQ984010.1
Coriandrum tordylium	(JF807576.1,JF807556.1)	JF807514.1
Cortia depressa	(AF008607.1,AF009086.1)		AF094403.1
Cortiella caespitosa	DQ516365.1
Cotopaxia asplundii	JQ304991.1
Coulterophytum laxum	AH003542.2		AF094361.1	U36289.1
Coulterophytum pubescens	GQ862450.1
Crithmum maritimum	MH298755.1	KF974563.1	AF094391.1	U72424.1	AF110540.1
Cryptotaenia africana	DQ516370.1
Cryptotaenia calycina	DQ516372.1
Cryptotaenia canadensis	DQ005964.1				AF358602.1
Cryptotaenia flahaultii	DQ516350.1
Cryptotaenia japonica	AY548233.1		AF094424.1	U72445.1	AF164818.1
Cryptotaenia thomasii	DQ516348.1				EF367703.1
Cuminum cyminum	KR150150.1			KT347804.1	KT347878.1
Cuminum setifolium	KT347714.1			KT347805.1	MK060082.1
Cyclorhiza peucedanifolia	FJ385042.1		FJ385092.1		FJ385191.1
Cyclorhiza waltonii	EU236165.1		FJ385093.1		FJ385192.1
Cyclospermum leptophyllum	KY968851.1				KJ173498.1
Cymbocarpum alinihatii	KY989959.1
Cymbocarpum anethoides	EU169253.1	GU291350.1
Cymbocarpum erythraeum	EU169254.1
Cymbocarpum marginatum	EU169293.1	FJ807514.1
Cymbocarpum wiedemannii	GU291352.1	GU291351.1
Cymopterus aboriginum	(AY146826.1,-)				AY372836.1
Cymopterus anisatus	(AF358462.1,-)				AF358596.1
Cymopterus basalticus	(AF358476.1,-)				AY372840.1
Cymopterus beckii	(AY146830.1,-)				AY372841.1
Cymopterus breviradiatus	(AF358463.1,-)				AF358597.1
Cymopterus cinerarius	(AY146831.1,-)				AY372843.1
Cymopterus corrugatus	(AY146834.1,-)				AY372845.1
Cymopterus coulteri	(AY146835.1,-)				AY372846.1
Cymopterus davidsonii	(AY146869.1,-)				AY372885.1
Cymopterus davisii	(AY146836.1,-)				AY372847.1
Cymopterus deserticola	(AY146837.1,-)				AY372848.1
Cymopterus douglassii	(AY146838.1,-)				AY372849.1
Cymopterus duchesnensis	(AF358478.1,-)				AF358605.1
Cymopterus evertii	(AF358479.1,-)				AF358606.1
Cymopterus filifolius	(AY146819.1,-)				AY372825.1
Cymopterus gilmanii	(AY146839.1,-)				AY372850.1
Cymopterus glaucus	KF619613.1				AY372851.1
Cymopterus globosus	(U78398.1,-)		AF094365.1		AF358607.1
Cymopterus goodrichii	(AY146841.1,-)				AY372852.1
Cymopterus ibapensis	(AF358480.1,-)				AY372853.1
Cymopterus jonesii	(AF358481.1,-)				AF358608.1
Cymopterus lapidosus	(AY146842.1,-)				AY372854.1
Cymopterus longilobus	(AF358482.1,-)				AY372855.1
Cymopterus longipes	(AF358483.1,-)				AF358609.1
Cymopterus minimus	(AY146844.1,-)				AY372857.1
Cymopterus newberryi	KF619614.1				AY372858.1
Cymopterus nivalis	KF619615.1				AF358611.1
Cymopterus purpureus	KF619619.1				AF358613.1
Cymopterus ripleyi	KF619620.1				AY372861.1
Cymopterus rosei	(AY146848.1,-)				AY372862.1
Cymopterus sessiliflorus	(AF358464.1,-)				AY372831.1
Cymopterus williamsii	(AF358491.1,-)				AF358614.1
Cynorhiza typica	AM408865.1				FM201556.1
Cynosciadium digitatum	AY360237.1
Dasispermum capense	FM201516.1		GQ243945.1		FM201532.1
Dasispermum hispidum	FM201520.1				FM201536.1
Dasispermum humile	AM408873.1				FM201538.1
Dasispermum suffruticosum	AM408872.1				AY838417.1
Dasispermum tenue	FM201517.1				FM201539.1
Daucosma laciniata	JQ652463.1
Daucus annuus	KT347712.1			KT347803.1	KT347877.1
Daucus arcanus	JQ290118.1				KT347858.1
Daucus aureus	HE602378.1				JQ290131.1
Daucus biseriatus	(AY065328.1,AY065329.1)
Daucus broteri	KF234629.1			KT347778.1	KT347845.1
Daucus carota	X17534.1		AF094328.1	KT347798.1	AF110547.1
Daucus conchitae	KT347656.1			KT347780.1	KT347847.1
Daucus crinitus	HE687366.1			KT347792.1	KT347861.1
Daucus decipiens	KF160680.1				AF123737.1
Daucus dellacellae	AH008903.2				KT347866.1
Daucus durieua	HE602377.1			KT347781.1	KT347849.1
Daucus edulis	KF160681.1			KT347796.1	AF123739.1
Daucus elegans	DQ516354.1			KT347791.1	KT347860.1
Daucus glochidiatus	EU331132.1			KT347782.1	KT347850.1
Daucus gracilis	KT347687.1
Daucus guttatus	KT347662.1			KT347784.1	KT347852.1
Daucus incognitus	KF160675.1		AF094331.1	KT347774.1	AF123730.1
Daucus insularis	KF160739.1
Daucus involucratus	KT347664.1			KT347785.1	KT347854.1
Daucus littoralis	KT347666.1			KT347788.1	KT347855.1
Daucus mauritii	JQ290125.1				JQ290134.1
Daucus melananthos	KT347650.1				KJ173490.1
Daucus minusculus	KF234633.1				KF234640.1
Daucus mirabilis	KT347690.1
Daucus montanus	KJ415355.1		GQ243922.1	KT347789.1	KT347857.1
Daucus muricatus	JQ290127.1			KT347793.1	KT347862.1
Daucus pedunculatus	KT347651.1			KT347776.1
Daucus pumilus	KF160683.1		AF094329.1		AF123728.1
Daucus pusillus	MF964026.1		AF094330.1	KT347790.1	AF123729.1
Daucus rouyi	KF160684.1				KT347868.1
Daucus sahariensis	(AY065320.1,AY065321.1)
Daucus setifolius	HE602375.1			KT347794.1	KT347864.1
Daucus syrticus	KT347688.1			KT347797.1	KT347867.1
Daucus tenuisectus	KT347681.1			KT347795.1
Daucus tenuissimus	DQ516357.1
Daucus virgatus	KT347711.1			KT347802.1
Dethawia splendens	KC676165.1
Deverra aphylla	AM408888.1				AY838419.1
Deverra battandieri	KJ473877.1				KJ473913.1
Deverra burchellii	AM408887.1				AY838418.1
Deverra denudata	KJ473886.1
Deverra intermedia	KJ473875.1				KJ473914.1
Deverra juncea	KJ473885.1				KJ473915.1
Deverra scoparia	KJ473887.1
Deverra tortuosa	KJ473888.1				KJ473918.1
Deverra triradiata	AF073561.2				AF164815.1
Dichoropetalum aromaticum	EU169288.1
Dichoropetalum carvifolia	AH012694.2
Dichoropetalum golestanicum	EU169289.1
Dichoropetalum nebrodense	HQ269390.1
Dichoropetalum palimbioides	KF843810.1
Dichoropetalum paucijugum	EU169290.1
Dichoropetalum schottii	AH012695.2
Dichoropetalum seseloides	EU169291.1
Dicyclophora persica	AF073539.2
Diplolophium somaliense	DQ368843.1				AF110562.1
Diplotaenia cachrydifolia	EU169258.1
Diplotaenia damavandica	EU169259.1
Diplotaenia hayri-dumanii	GU182368.1
Donnellsmithia ampulliformis	GQ862452.1
Donnellsmithia biennis	GQ862453.1
Donnellsmithia breedlovei	GQ862454.1
Donnellsmithia cordata	GQ862455.1		GQ243923.1
Donnellsmithia dissecta	GQ862456.1
Donnellsmithia guatemalensis	GQ862457.1
Donnellsmithia juncea	GQ862459.1
Donnellsmithia mexicana	GQ862461.1
Donnellsmithia ovata	GQ862462.1
Donnellsmithia pinnatisecta	GQ862463.1
Donnellsmithia reticulata	GQ862464.1
Donnellsmithia serrata	GQ862465.1
Donnellsmithia ternata	GQ862467.1
Dorema kopetdaghense	KJ660761.1
Dorema sabulosum	KJ660762.1
Dracosciadium italae	DQ368844.1				AF110581.1
Dracosciadium saniculifolium	DQ368845.1
Ducrosia anethifolia	(AY941268.1,KX282116.1)	FJ807503.1			EF544466.1
Ducrosia assadii	DQ427043.1	GU190152.1
Ducrosia flabellifolia	DQ427051.1
Echinophora chrysantha	AF077883.1	JF807515.1
Echinophora orientalis	EU169267.1
Echinophora platyloba	(AY941270.1,-)	JF807516.1
Echinophora tenuifolia	AH008885.2				AF164812.1
Echinophora tournefortii	AH008886.2
Ekimia bornmuelleri	KT347640.1				KT347810.1
Ekimia glauca	FJ415115.1
Ekimia ozcan-secmenii	KY563218.1
Ekimia petrophila	JQ305151.1			KT347747.1	KT347811.1
Elaeosticta alaica	HM229353.1
Elaeosticta allioides	HM229355.1
Elaeosticta bucharica	HM229356.1
Elaeosticta conica	HM229358.1
Elaeosticta ferganensis	HM229361.1
Elaeosticta glaucescens	HM229362.1
Elaeosticta hirtula	HM229363.1
Elaeosticta knorringiana	HM229365.1
Elaeosticta korovinii	HM229367.1
Elaeosticta lutea	DQ516359.1	KF974564.1
Elaeosticta meifolia	HM229359.1
Elaeosticta nodosa	(AY941271.1,-)	JF807517.1
Elaeosticta paniculata	HM229379.1
Elaeosticta platyphylla	HM229373.1
Elaeosticta polycarpa	HM229375.1
Elaeosticta samarkandica	HM229377.1
Elaeosticta transcaspica	HM229380.1
Elaeosticta transitoria	HM229385.1
Elaeosticta tschimganica	HM229386.1
Elaeosticta ugamica	HM229387.1
Elaeosticta vvedenskyi	HM229388.1
Eleutherospermum cicutarium	(AF008637.1,-)		AF094436.1		AF110561.1
Elwendia afghanica	(DQ435203.1,DQ435242.1)
Elwendia angreni	(DQ435205.1,DQ435244.1)
Elwendia badachschanica	(DQ435207.1,DQ435246.1)	KF974540.1
Elwendia capusii	(DQ435211.1,DQ435250.1)
Elwendia caroides	(DQ435212.1,DQ435251.1)
Elwendia chaerophylloides	(DQ435213.1,DQ435252.1)	KF974542.1
Elwendia cylindrica	(DQ435216.1,DQ435255.1)
Elwendia fedtschenkoana	(DQ435218.1,DQ435257.1)
Elwendia hissarica	(DQ435221.1,DQ435260.1)
Elwendia intermedia	(DQ435222.1,DQ435261.1)
Elwendia latiloba	(DQ435224.1,DQ435263.1)	JF807508.1
Elwendia longipes	(DQ435225.1,DQ435264.1)
Elwendia salsa	(DQ435233.1,DQ435272.1)
Elwendia seravschanica	(DQ435235.1,DQ435274.1)
Elwendia setacea	(DQ435236.1,DQ435275.1)				EF544477.1
Elwendia stewartiana	(DQ435238.1,DQ435277.1)
Elwendia wolffii	(DQ435241.1,DQ435280.1)
Enantiophylla heydeana	GQ862468.1				JQ304827.1
Endressia castellana	AH003545.2		AF094400.1	U72418.1
Eremodaucus lehmannii	MK050081.1				MK060084.1
Erigenia bulbosa	(AF008636.1,AF009115.1)		AF094433.1		AF110554.1
Exoacantha heterophylla	(AF008617.1,-)		AF094407.1
Ezosciadium capense	AM982517.1				KJ173499.1
Falcaria falcarioides	EU169272.1
Falcaria vulgaris	KC995014.1	JF807518.1	AF094396.1	U72433.1
Ferula akitschkensis	DQ379385.1			KJ660462.2	KJ698354.2
Ferula alliacea	KP701406.1			KP701386.2	KP701396.2
Ferula ammoniacum	EF560690.1			KJ660444.2	KJ698349.2
Ferula anatolica	KU165690.1
Ferula angreni	KJ660763.2			KJ660463.2	KJ698355.2
Ferula assa-foetida	KJ660764.1		AF094381.1	KJ660464.2	KJ698357.2
Ferula aucheri	KJ698412.1			KJ660445.2	KJ698350.2
Ferula badrakema	DQ379388.1			KJ660467.2	KJ698360.2
Ferula behboudiana	KJ660767.1			KJ660469.2	KJ698361.2
Ferula blanchei	KJ660768.1			KJ660470.2	KJ698362.2
Ferula botschantzevii	DQ379389.1			KJ660471.2	KJ698363.2
Ferula bungeana	KJ660769.1			KJ660472.2	KJ698364.2
Ferula candelabrum	KU165694.1
Ferula canescens	KJ660770.2			KJ660473.2	KJ698365.2
Ferula caspica	KJ660771.1			KJ660474.2	KJ698366.2
Ferula clematidifolia	DQ379391.1			KJ660476.2	KJ698368.2
Ferula communis	KF160672.1			KJ660477.2	KJ698369.2
Ferula coskunii	FN432919.1
Ferula costata	KJ660772.1			KJ660478.2	KJ698370.2
Ferula czatkalensis	KJ660750.1			KJ660479.2	KJ698371.2
Ferula daninii	KJ660773.2
Ferula decurrens	DQ379393.1			KJ660480.2	KJ698372.2
Ferula dictyocarpa	KJ660774.1
Ferula dissecta	DQ379394.1			KJ660481.2	KJ698373.2
Ferula diversivittata	DQ379395.1			KJ660482.2	KJ698374.2
Ferula downieorum	KJ698413.1			KJ660446.2	KJ698351.2
Ferula dshizakensis	DQ379397.1			KJ660483.2	KJ698375.2
Ferula dubjanskyi	DQ379396.1			KJ660484.2	KJ698376.2
Ferula elaeochytris	FN432914.1
Ferula equisetacea	DQ379398.1			KJ660485.2	KJ698377.2
Ferula eugenii	DQ379399.1			KJ660486.2	KJ698378.2
Ferula fedoroviorum	DQ379400.1			KJ660488.2	KJ698380.2
Ferula fedtschenkoana	KJ660776.1			KJ660487.2	KJ698379.2
Ferula ferganensis	DQ379401.1			KJ660489.2	KJ698381.2
Ferula feruloides	DQ379402.1			KJ660490.2	KJ698382.2
Ferula flabelliloba	KJ660777.2			KJ660491.2	KJ698383.2
Ferula foetida	DQ379403.1			KJ660492.2	KJ698384.2
Ferula foetidissima	KJ660749.2			KJ660468.2	KJ698359.2
Ferula gabrielii	KJ660779.1			KJ660495.2	KJ698387.2
Ferula ghorana	KJ660780.2
Ferula gigantea	KJ660781.2			KJ660496.2	KJ698388.2
Ferula glabra	KJ660782.1			KJ660497.2	KJ698389.2
Ferula glabrifolia	KJ698414.1			KJ660447.2	KJ698352.2
Ferula glauca	DQ379431.1			KJ660498.2	KJ698390.2
Ferula gracilis	KJ660783.2			KJ660499.2	KJ698391.2
Ferula grigoriewii	KJ660784.2			KJ660500.2	KJ698392.2
Ferula groessingii	KJ660785.1
Ferula gummosa	KM983398.1			KJ660503.2	KJ698394.2
Ferula gypsacea	DQ379408.1			KJ660504.2	KJ698396.2
Ferula halophila	FN432913.1
Ferula haussknechtii	FN432916.1			KJ660505.2	KJ698397.2
Ferula hedgeana	KJ660790.1			KJ660507.2	KJ698399.2
Ferula hermonis	FN432921.1
Ferula hindukushensis	KJ660791.1			KJ660508.2	KJ698400.2
Ferula hirtella	KP701409.1			KP701389.2	KP701399.2
Ferula huber-morathii	KU165689.1
Ferula hyrcana	EU169264.1			KJ660448.2	KJ698353.2
Ferula iliensis	KJ660751.1			KJ660509.2	KJ698401.2
Ferula karakalensis	DQ379409.1			KJ660512.2	KJ698404.2
Ferula karatavica	DQ379410.1			KJ660513.2	KJ698405.2
Ferula karategina	KJ660754.1			KJ660515.2	KJ698407.2
Ferula karelinii	EF560692.1			KJ660516.2	KJ698408.2
Ferula kashanica	KJ660793.1			KJ660517.2	KJ698409.2
Ferula kelifi	DQ379442.1			KJ660518.2	KJ660350.2
Ferula kelleri	DQ379405.1			KJ660519.2	KJ660351.2
Ferula kingdon-wardii	KJ660794.1		FJ385094.1	KJ660520.2	FJ385193.1
Ferula kirialovii	DQ379443.1			KJ660521.2	KJ660353.2
Ferula kokanica	DQ379412.1		AF094346.1	KJ660522.2	AF123751.1
Ferula kopetdagensis	KJ660795.1			KJ660523.2	KJ660355.2
Ferula korshinskyi	DQ379413.1			KJ660524.2	KJ660356.2
Ferula koso-poljanskyi	DQ379414.1			KJ660525.2	KJ660357.2
Ferula kuhistanica	KJ660753.1			KJ660511.2	KJ698403.2
Ferula lapidosa	DQ379416.1			KJ660527.2	KJ660359.2
Ferula latisecta	KP701405.1			KP701385.2	KP701395.2
Ferula lehmannii	DQ379418.1			KJ660528.2	KJ660360.2
Ferula leiophylla	DQ379420.1				KJ660361.2
Ferula leucographa	DQ379419.1			KJ660529.2	KJ660362.2
Ferula licentiana	KJ660796.3			KJ660530.2	KJ660363.2
Ferula linczevskii	KJ660755.1			KJ660531.2	KJ660364.2
Ferula linkii	KU165698.1			KJ660532.2	KJ660365.2
Ferula lipskyi	DQ379422.1				KJ660366.2
Ferula lithophila	MF161437.1
Ferula litwinowiana	DQ379423.1			KJ660533.2	KJ660367.2
Ferula longifolia	KX611792.1
Ferula longipedunculata	FN432915.1
Ferula longipes	KJ660756.1				KJ660368.2
Ferula loscosii	DQ379424.1			KJ660535.2	KJ660370.2
Ferula macrocolea	KJ660797.1			KJ660536.2	KJ660371.2
Ferula marmarica	KJ660798.1			KJ660537.2	KJ660372.2
Ferula mervynii	FN432918.1
Ferula michaelii	EU169260.1			KJ660443.2	KJ201543.2
Ferula microcolea	KJ660805.2			KP701382.2	KP701392.2
Ferula mikraskythiana	KX611793.1
Ferula mogoltavica	DQ379429.1			KJ660538.2	KJ660373.2
Ferula myrioloba	KJ660799.1			KJ660540.2	KJ660375.2
Ferula narthex	KJ660800.1			KJ660541.2	KJ660376.2
Ferula negevensis	KJ660757.1			KJ660542.2	KJ660377.2
Ferula nevskii	DQ379432.1			KJ660543.2	KJ660378.2
Ferula nuda	KJ660801.2			KJ660544.2	KJ660379.2
Ferula nuratavica	DQ379433.1			KJ660545.2	KJ660380.2
Ferula olgae	DQ379434.1			KJ660546.2	KJ660381.2
Ferula olivacea	EU169270.1		FJ385095.1	KJ660547.2	AF123750.1
Ferula oopoda	DQ379435.1			KJ660549.2	KJ660384.2
Ferula orientalis	FN432920.1			KJ660550.2	KJ660385.2
Ferula ovina	DQ379449.1			KJ660554.2	KJ660386.2
Ferula pallida	DQ379438.1			KJ660556.2	KJ660391.2
Ferula penninervis	DQ379439.1			KJ660557.2	KJ660392.2
Ferula persica	KJ660807.2			KJ660558.2	KJ660393.2
Ferula polyantha	(FJ489342.1,FJ489373.1)
Ferula potaninii	DQ379440.1			KJ660559.2	KJ660394.2
Ferula prangifolia	DQ379441.1
Ferula pseudalliacea	KJ660808.1			KJ660560.2	KJ660395.2
Ferula racemosoumbellata	KJ660809.1			KJ660561.2	KJ660396.2
Ferula renardii	DQ379444.1			KJ660562.2	KJ660397.2
Ferula rigidula	KJ660810.1			KP701384.2	KP701394.2
Ferula rubricaulis	KJ660811.1
Ferula rubroarenosa	DQ379430.1			KJ660563.2	KJ660398.2
Ferula rutbaensis	KJ660812.1			KJ660564.2	KJ660399.2
Ferula sadleriana	KJ660813.1
Ferula samarkandica	DQ379445.1			KJ660565.2	KJ660401.2
Ferula schtschurowskiana	DQ379446.1			KJ660567.2	KJ660402.2
Ferula seravschanica	KJ660814.2			KJ660568.2	KJ660403.2
Ferula serpentinica	KJ660815.1			KJ660569.2	KJ660404.2
Ferula sharifii	KP701411.1			KP701391.2	KP701401.2
Ferula sibirica	DQ379447.1			KJ660571.2	KJ660405.2
Ferula sinaica	KJ660817.1			KJ660572.2	KJ660406.2
Ferula songarica	DQ379448.1			KJ660573.2	KJ660407.2
Ferula stenocarpa	KJ660818.1			KJ660574.2	KP701393.2
Ferula stenoloba	KJ660819.1			KJ660575.2	KJ660409.2
Ferula sumbul	DQ379457.1			KJ660539.2	KJ660374.2
Ferula syreitschikowii	KJ660758.2			KJ660576.2	KJ660410.2
Ferula szowitsiana	FN432917.1			KJ660578.2	KJ660412.2
Ferula tabasensis	KJ660822.2			KJ660580.2	KJ660414.2
Ferula tadshikorum	DQ379450.1			KJ660581.2	KJ660415.2
Ferula talassica	KU165692.1
Ferula tatarica	DQ379451.1			KJ660582.2	KJ660416.2
Ferula tenuisecta	AF077890.1				AF123752.1
Ferula teterrima	DQ379452.1			KJ660583.2	KJ660417.2
Ferula tingitana	KU165699.1			KJ660584.2	AF164808.1
Ferula trachelocarpa	KJ660824.1
Ferula trachyphylla	KJ660825.1			KJ660585.2	KJ660419.2
Ferula transiliensis	KJ660759.1			KJ660586.2	KJ660420.2
Ferula tuberifera	DQ379454.1			KJ660588.2	KJ660422.2
Ferula tunetana	KU165691.1
Ferula ugamica	DQ379455.1			KJ660590.2	KJ660424.2
Ferula undulata	DQ379456.1			KJ660591.2	KJ660425.2
Ferula varia	DQ379386.1			KJ660592.2	KJ660426.2
Ferula vesceritensis	KJ660826.2			KJ660593.2	KJ660427.2
Ferula violacea	AF077891.1			KJ660594.2	KJ660428.2
Ferula xanthocarpa	KJ660828.1
Ferula xylorhachis	KJ660829.1			KJ660595.2	KJ660429.2
Ferulago angulata	(AY941272.1,AY941300.1)	JF807519.1
Ferulago galbanifera	AF077889.1	JF807520.1
Ferulago sandrasica	(AJ972897.1,AJ627197.1)
Ferulago silaifolia	(AJ972389.1,AJ972390.1)
Ferulopsis hystrix	EU169271.1
Foeniculum vulgare	AY551289.1		AF094419.1	U72427.1	AF110543.1
Frommia ceratophylloides	DQ647630.1
Fuernrohria setifolia	KJ862769.1	JF807521.1	AF094394.1
Galagania ferganensis	(DQ422819.1,DQ422838.1)
Galagania fragrantissima	(DQ422820.1,DQ422839.1)
Galagania gracilis	HM229389.1
Galagania margiana	HM229390.1
Galagania neglecta	HM229391.1
Galagania platypoda	HM229392.1
Galagania tenuisecta	(DQ422821.1,DQ422840.1)	KF974565.1
Gasparrinia peucedanoides	AY179034.1
Geocaryum macrocarpum	MG098889.1			MK142870.1	MK142836.1
Gingidia algens	U72366.1
Gingidia baxterae	U72365.1
Gingidia decipiens	U72368.1
Gingidia enysii	U72364.1
Gingidia flabellata	U72369.1
Gingidia harveyana	U72370.1
Gingidia montana	U72363.1		GQ243925.1
Gingidia trifoliolata	U72367.1
Glaucosciadium cordifolium	DQ379459.1			KJ660458.2	KJ660439.2
Glaucosciadium insigne	KJ660839.1			KJ660459.2	KJ660440.2
Glehnia littoralis	FJ593179.1	HM443700.1			GU395119.1
Glia prolifera	DQ368846.1		AF094445.1		AF110572.2
Glochidotheca foeniculacea	(AF077808.1,AF077123.1)		AF094345.1		AF123746.1
Gongylotaxis rechingeri	DQ516358.1
Grammosciadium confertum	KJ862751.1		KJ862702.1
Grammosciadium cornutum	KJ862770.1		KJ862694.1
Grammosciadium daucoides	KJ862732.1		KJ862648.1
Grammosciadium haussknechtii	KJ862740.1		KJ862696.1
Grammosciadium macrodon	AF073553.2		KJ862643.1
Grammosciadium platycarpum	KJ862723.1		KJ862632.1
Grammosciadium pterocarpum	KJ862744.1		KJ862649.1		AF164813.1
Grammosciadium scabridum	KJ862733.1	JF807522.1	KJ862670.1
Grammosciadium schischkinii	KJ862752.1		KJ862653.1
Halosciastrum melanotilingia	(AY328937.1,AY330503.1)
Hansenia forbesii	JF694085.1				GU395132.1
Hansenia forrestii	JF694088.1
Hansenia mongholica	(AF008643.1,AF009122.1)
Hansenia oviformis	KY848839.1
Hansenia weberbaueriana	JF694087.1		FJ385115.1		FJ385212.1
Haplosphaera phaea	EU236167.1		FJ385096.1		FJ385194.1
Harbouria trachypleura	(AF358493.1,-)				AF358615.1
Harrysmithia franchetii	FJ385044.1		FJ385097.1		FJ385195.1
Harrysmithia heterophylla	KP940762.1	KP940691.1	KP940835.1		KP940907.1
Haussknechtia elymaitica	EU169273.1
Hellenocarum amplifolium	KF974535.1	KF974566.1
Hellenocarum pisidicum	KF974536.1	KF974568.1
Hellenocarum strictum	KF974534.1	KF974560.1
Helosciadium bermejoi	MF598283.1
Helosciadium crassipes	AY360239.1				EF185222.1
Helosciadium inundatum	KX513940.1				KX513935.1
Helosciadium nodiflorum	KX513941.1				EF367704.1
Helosciadium repens	AY360241.1				EF367706.1
Heptaptera anisoptera	(AY941273.1,AY941301.1)
Heracleum aconitifolium	(AF008625.1,AF009104.1)	FJ807504.1			EF544475.1
Heracleum afghanicum	DQ468071.1	MG772792.1			EU528025.1
Heracleum alpinum	EU169274.1
Heracleum amanum	KX440183.1
Heracleum anisactis	(EF043016.1,EF043017.1)
Heracleum antasiaticum	EU594920.1				EU528021.1
Heracleum apiifolium	DQ427050.1	FJ807505.1			EU528013.1
Heracleum argaeum	DQ427041.1				EU528028.1
Heracleum asperum	DQ468077.1
Heracleum austriacum	EU185657.1				EU185707.1
Heracleum bhutanicum	EU185652.1				EU185702.1
Heracleum bivittatum	MF803816.1	MF803783.1	FJ385098.1		FJ385196.1
Heracleum cachemiricum	EU185649.1				EU185699.1
Heracleum candicans	HQ686489.1	FJ986022.1			AF164805.1
Heracleum carpaticum	EU594893.1
Heracleum chorodanum	DQ427049.1	FJ807506.1			EU528017.1
Heracleum crenatifolium	KX440182.1
Heracleum cyclocarpum	(EF043020.1,EF043021.1)
Heracleum dissectifolium	MF803800.1	MF803767.1			FJ812160.1
Heracleum dissectum	MF803808.1	MF803775.1			GU967895.1
Heracleum elgonense	EU594895.1
Heracleum fargesii	MF803803.1	FJ986024.1			FJ985997.1
Heracleum forrestii	MF803801.1	MF803768.1	FJ385099.1		FJ385197.1
Heracleum franchetii	MF803792.1	FJ986025.1			EU185711.1
Heracleum freynianum	DQ468075.1	MG772794.1
Heracleum grandiflorum	DQ468076.1				EU528020.1
Heracleum grossheimii	EU594896.1
Heracleum henryi	MF803818.1	FJ986027.1			FJ986000.1
Heracleum hookerianum	EU185653.1				EU185703.1
Heracleum inexpectatum	EU594894.1
Heracleum kingdonii	MF803810.1	FJ986028.1			FJ986001.1
Heracleum lasiopetalum	(EF043034.1,-)	FJ807507.1
Heracleum lehmannianum	DQ427048.1	MG772793.1
Heracleum leskovii	DQ468079.1
Heracleum ligusticifolium	EU594897.1	FJ807508.1			EU528009.1
Heracleum mantegazzianum	EU185662.1	FJ807509.1			EU185712.1
Heracleum marashicum	(DQ993241.1,-)				EU528011.1
Heracleum maximum	KJ157633.1	GU266062.1	AF094368.1	U36292.1	AF110537.1
Heracleum millefolium	GU967784.1	FJ807528.1	FJ385100.1		FJ385198.1
Heracleum minimum	EU169279.1	FJ807510.1			EU528015.1
Heracleum moellendorffii	AY548226.1	FJ986032.1			FJ986005.1
Heracleum nyalamense	MF803813.1	MF803781.1
Heracleum obtusifolium	MF803807.1	FJ986021.1			FJ985994.1
Heracleum olgae	GU967801.1	FJ807549.1			GU967907.1
Heracleum oreocharis	HQ686425.1				GQ227535.1
Heracleum orphanidis	EU594901.1
Heracleum osseticum	(-,DQ927294.1)				EU528024.1
Heracleum paphlagonicum	(FJ861171.1,FJ828988.1)	FJ807511.1
Heracleum pastinaca	(DQ993237.1,DQ993238.1)
Heracleum pastinacifolium	EF043022.1	FJ807512.1			AF164801.1
Heracleum persicum	EU594902.1
Heracleum peshmenianum	(DQ996570.1,DQ996571.1)	MG772795.1			EU528016.1
Heracleum platytaenium	DQ468078.1				EU528023.1
Heracleum ponticum	DQ427047.1
Heracleum pubescens	EU594904.1
Heracleum rapula	HQ686356.1				GQ227536.1
Heracleum raweanum	(-,DQ993240.1)	MG772797.1			EU528027.1
Heracleum rechingeri	DQ427042.1
Heracleum rigens	FJ812153.1	FJ807551.1	AF094373.1	U36293.1	AF164804.1
Heracleum roseum	DQ468074.1
Heracleum scabridum	EU236171.1		FJ385101.1		FJ385199.1
Heracleum scabrum	DQ427046.1	MG772796.1			EU528026.1
Heracleum schelkovnikovii	EF043025.1	GU190151.1
Heracleum sosnowskyi	EF043026.1
Heracleum souliei	FJ812112.1	FJ986033.1			FJ986006.1
Heracleum sphondylium	EU169286.1	FJ807513.1	AF094369.1		AF164800.1
Heracleum stenopteroides	MF803820.1	MF803787.1			GU967911.1
Heracleum stenopterum	EU001369.1				EU185709.1
Heracleum subtomentellum	GU967806.1				GQ227537.1
Heracleum tiliifolium	FJ986052.1	FJ986034.1			FJ986007.1
Heracleum trachyloma	EF043027.1
Heracleum transcaucasicum	EU594918.1
Heracleum vicinum	FJ812126.1	FJ986035.1			FJ986008.1
Heracleum wallichii	EU185677.1
Heracleum wenchuanense	MF803804.1	FJ986036.1			FJ986009.1
Heracleum wolongense	FJ812142.1	FJ986037.1			FJ986010.1
Heracleum woodii	EU185674.1
Heracleum yungningense	HQ686330.1	FJ986039.1			FJ986012.1
Heracleum yunnanense	GU967804.1	KY440150.1			GU967915.1
Heteromorpha arborescens	(-,MH766988.1)		AF094446.1	U36294.1	DQ133866.1
Heteromorpha involucrata	DQ368853.1				AF110576.2
Heteromorpha papillosa	DQ368854.1				AY838425.1
Heteromorpha pubescens	DQ368855.1				AF110580.1
Hladnikia pastinacifolia	EU169287.1
Hyalolaena bupleuroides	GQ379306.1
Hyalolaena intermedia	HM229394.1
Hyalolaena issykkulensis	HM229396.1
Hyalolaena jaxartica	GQ379307.1
Hyalolaena lipskyi	HM229397.1
Hyalolaena melanorrhiza	HM229398.1
Hymenidium amabile	(FJ469934.1,FJ483473.1)
Hymenidium apiolens	(FJ469935.1,FJ483474.1)
Hymenidium bicolor	KF806587.1
Hymenidium brunonis	(FJ469938.1,FJ483477.1)
Hymenidium chloroleucum	(FJ469939.1,FJ483478.1)
Hymenidium decurrens	MH117653.1
Hymenidium heterosciadium	(FJ469945.1,FJ483484.1)
Hymenidium ladyginii	HQ822349.1
Hymenidium mieheanum	(FJ469951.1,FJ483490.1)
Hymenidium virgatum	(FJ469954.1,FJ483493.1)
Hymenidium wilsonii	EU236200.1		FJ385139.1		FJ385234.1
Hymenolaena badachschanica	GQ379332.1
Hymenolaena candollei	(FJ469958.1,FJ483497.1)
Hymenolaena nana	GQ379333.1
Hymenolaena pimpinellifolia	(FJ469959.1,FJ483498.1)
Indoschulzia hameliana	GQ379310.1
Itasina filifolia	DQ368857.1		GQ243928.1		AY838426.1
Kafirnigania hissarica	(FJ489336.1,FJ489367.1)
Kamelinia tianschanica	MF593483.2
Kandaharia rechingerorum	DQ427052.1	GU190150.1
Karatavia kultiassovii	(AF008612.1,-)		AF094401.1
Keraymonia cortiformis	(FJ469960.1,FJ483499.1)
Komarovia anisosperma	AF077897.1		AF094434.1	U72453.1	AF110555.1
Korshinskya olgae	GQ379341.1
Kozlovia capnoides	AH008921.2
Kozlovia laseroides	AH008922.2
Kozlovia longiloba	MK142895.1			MK142871.1
Kozlovia paleacea	KJ956571.1			MK142872.1
Kundmannia sicula	HE687337.1
Kuramosciadium corydalifolium	GU306178.1
Ladyginia bucharica	MF161439.1
Lalldhwojia acronemifolia	DQ427044.1	GU190148.1
Lalldhwojia pastinacifolia	(EU526117.1,-)	GU190146.1
Laser affine	FJ415151.1			KT347745.1	KT347808.1
Laser archangelica	FJ415153.1			KJ832098.1	KJ832103.1
Laser carduchorum	FJ415117.1			KJ832099.1	KJ832104.1
Laser involucratum	JQ305147.1
Laser panjutinii	JQ305149.1		AF094336.1		AF123736.1
Laser stevenii	FJ415152.1			KT347746.1	KT347809.1
Laser trilobum	KF160678.1		AF094335.1	KT347744.1	AF123735.1
Laserocarpum pseudomeum	FJ415134.1			KT347748.1	KT347812.1
Laserpitium gallicum	FJ415128.1
Laserpitium halleri	FJ415130.1
Laserpitium krapfii	FJ415124.1
Laserpitium latifolium	FJ415131.1			KT347754.1	KT347822.1
Laserpitium nitidum	FJ415132.1
Laserpitium peucedanoides	FJ415133.1
Lecokia cretica	EU169294.1		AF094432.1	U72450.1
Ledebouriella multiflora	GQ379263.1
Lefebvrea abyssinica	AM408879.1
Lefebvrea grantii	AM408881.1
Leiotulus dasyanthus	EU169296.1	FJ807521.1
Leiotulus secacul	DQ996577.1		AF094372.1		AF164802.1
Leutea avicennae	KJ660830.1			KJ660449.2	KJ660430.2
Leutea cupularis	KJ660831.1			KJ660450.2	KJ660431.2
Leutea elbursensis	KJ660832.2			KJ660451.2	KJ660432.2
Leutea glaucopruinosa	KJ660833.1			KJ660452.2
Leutea gracillima	KJ660834.1			KJ660453.2	KJ660434.2
Leutea laseroides	AY974773.1
Leutea nematoloba	KJ660835.1			KJ660454.2	KJ660435.2
Leutea petiolaris	KJ660836.1			KJ660455.2	KJ660436.2
Leutea polyscias	KJ660837.1			KJ660456.2	KJ660437.2
Leutea rechingeri	KJ660838.1			KJ660457.2	KJ660438.2
Levisticum officinale	KC812809.1
Libanotis abolinii	LC195521.1
Libanotis acaulis	LC195543.1
Libanotis buchtormensis	LC195582.1
Libanotis condensata	LC195526.1
Libanotis coreana	AH008026.2
Libanotis depressa	LC195556.1
Libanotis eriocarpa	LC195518.1		FJ385102.1		FJ385200.1
Libanotis iliensis	LC195515.1
Libanotis incana	LC195534.1
Libanotis jinanensis	LC195574.1
Libanotis lancifolia	LC195561.1
Libanotis lanzhouensis	LC195575.1
Libanotis laoshanensis	LC195566.1
Libanotis laticalycina	LC195550.1
Libanotis pyrenaica	AY179026.1
Libanotis schrenkiana	LC195536.1
Libanotis seseloides	LC195568.1
Libanotis spodotrichoma	LC195508.1
Libanotis wannienchun	LC195511.1
Lichtensteinia crassijuga	EU434671.1
Lichtensteinia globosa	EU434672.1
Lichtensteinia interrupta	EU434673.1
Lichtensteinia kolbeana	EU169014.1
Lichtensteinia lacera	EU434678.1		GQ243930.1		AY838427.1
Lichtensteinia latifolia	EU434680.1
Lichtensteinia obscura	EU434681.1				AY838428.1
Lichtensteinia trifida	DQ368860.1		GQ243932.1		AY838430.1
Lignocarpa diversifolia	U72373.1		GQ243933.1
Ligusticopsis brachyloba	KF806583.1
Ligusticum angelicifolium	GU395174.1	HM443702.1			GU395127.1
Ligusticum canadense	(AF008635.1,AF009114.1)
Ligusticum daucoides	EU236173.1		FJ385105.1		FJ385203.1
Ligusticum delavayi	MG745223.1		FJ385106.1		FJ385204.1
Ligusticum grayi	MF963958.1
Ligusticum involucratum	EU236175.1		FJ385107.1		FJ385205.1
Ligusticum jeholense	FJ481927.1
Ligusticum likiangense	KF806582.1
Ligusticum lucidum	KC676177.1
Ligusticum mutellinoides	KJ660840.1			KJ660460.2	KJ660441.2
Ligusticum nullivittatum	MH711494.1
Ligusticum oliverianum	EU236176.1		FJ385108.1		FJ385206.1
Ligusticum physospermifolium	(AF008616.1,-)		AF094377.1
Ligusticum porteri	U78375.2
Ligusticum pteridophyllum	MH117594.1
Ligusticum scapiforme	EU236177.1		FJ385109.1		FJ385207.1
Ligusticum scoticum	AH006062.2		AF094347.1	U72440.1	AF123756.1
Ligusticum tenuissimum	FJ481925.1
Lilaeopsis brasiliensis	HQ647235.1				GU144639.1
Lilaeopsis brisbanica	HQ822270.1				GU144607.1
Lilaeopsis carolinensis	AF466276.1			AF466273.1	GU144642.1
Lilaeopsis chinensis	GU128118.1				GU144608.1
Lilaeopsis macloviana	GU128121.1				GU144609.1
Lilaeopsis masonii	HQ647238.1
Lilaeopsis mauritiana	HQ647233.1			AF466274.1	KJ173502.1
Lilaeopsis novae-zelandiae	AF466278.1			AF466275.1	GU144651.1
Lilaeopsis occidentalis	HQ634700.1				GU144652.1
Lilaeopsis polyantha	GU128132.1				GU144654.1
Lilaeopsis schaffneriana	HQ647232.1
Limnosciadium pinnatum	EF177720.1
Limnosciadium pumilum	JQ652470.1				JX974586.1
Lisaea heterocarpa	FJ415107.1			MK142873.1
Lisaea papyracea	MG062869.1		AF094341.1	MK142874.1	AF123744.1
Lisaea strigosa	MG098893.1			MK142875.1
Lithosciadium multicaule	(AF164831.1,-)		AF094405.1
Lomatium ambiguum	KF619622.1				AY372865.1
Lomatium attenuatum	KF619624.1				KF619897.1
Lomatium bentonitum	KF619625.1				HQ426140.1
Lomatium bradshawii	(AY146852.1,-)				AY372866.1
Lomatium brandegeei	KF619632.1				AY372867.1
Lomatium brunsfeldianum	KF619634.1				KF619906.1
Lomatium californicum	KF619635.1		AF094364.1		AF358617.1
Lomatium canbyi	KF619638.1				KF619911.1
Lomatium columbianum	KF619641.1				KF619914.1
Lomatium cookii	KF619644.1				KF619917.1
Lomatium cous	(AF358495.1,HQ426095.1)				AF358618.1
Lomatium cusickii	KF619649.1				KF619922.1
Lomatium dasycarpum	AH003546.2			U72412.1	AF358619.1
Lomatium dissectum	KF619652.1				KF619927.1
Lomatium donnellii	KF619655.1				KF619929.1
Lomatium eastwoodiae	KF619657.1				KF619931.1
Lomatium foeniculaceum	KF619659.1				KF619932.1
Lomatium geyeri	KF619661.1				KF619934.1
Lomatium gormanii	KF619662.1				KF619935.1
Lomatium graveolens	KF619668.1				KF619940.1
Lomatium grayi	KF619669.1				KF619943.1
Lomatium hallii	KF619671.1				KF619944.1
Lomatium hambleniae	KF619672.1				KF619945.1
Lomatium hendersonii	KF619674.1				KF619946.1
Lomatium howellii	KF619675.1				KF619948.1
Lomatium idahoense	KF619676.1				KF619949.1
Lomatium junceum	(AF358498.1,-)				AF358621.1
Lomatium juniperinum	(AF358499.1,-)				AF358622.1
Lomatium laevigatum	KF619678.1				KF619950.1
Lomatium latilobum	(AF358500.1,-)				AF358623.1
Lomatium lithosolamans	KF619737.1				KF620011.1
Lomatium macrocarpum	(AF358501.1,HQ426093.1)				AF358624.1
Lomatium minus	KF619680.1				KF619952.1
Lomatium nevadense	KF619683.1				KF619956.1
Lomatium nudicaule	KF619685.1				AF358625.1
Lomatium nuttallii	(AF011811.1,-)				AY372871.1
Lomatium ochoense	KF619688.1				KF619960.1
Lomatium orientale	(AF358503.1,MG219274.1)				AY372872.1
Lomatium packardiae	KF619690.1				KF619961.1
Lomatium pastorale	KF619691.1				KF619963.1
Lomatium piperi	KF619692.1				KF619964.1
Lomatium planosum	KF619617.1				AF358612.1
Lomatium quintuplex	KF619693.1				KF619965.1
Lomatium ravenii	KF619694.1				KF619968.1
Lomatium rollinsii	KF619697.1				KF619969.1
Lomatium salmoniflorum	KF619698.1				EF426682.1
Lomatium serpentinum	KF619700.1				KF619973.1
Lomatium tamanitchii	KF619709.1				KF619982.1
Lomatium tenuissimum	KF619738.1				KF620012.1
Lomatium thompsonii	KF619711.1				KF619984.1
Lomatium tuberosum	KF619716.1				KF619989.1
Lomatium vaginatum	KF619717.1				KF619990.1
Lomatium watsonii	KF619721.1				KF619994.1
Magydaris panacifolia	HE602448.1
Magydaris pastinacea	GQ379278.1
Malabaila aucheri	EU185665.1				EU185716.1
Malabaila involucrata	EU185669.1
Malabaila pastinacifolia	EU169297.1
Mandenovia komarovii	EF043009.1
Mathiasella bupleuroides	(U78394.1,-)				JQ304828.1
Mediasia macrophylla	GQ379275.1
Meeboldia achilleifolia	(AY038206.1,AY038220.1)
Meeboldia yunnanensis	KF725033.1		FJ385110.1		FJ385208.1
Melanosciadium pimpinelloideum	FJ385050.1		FJ385113.1		FJ385210.1
Modesciadium involucratum	KJ473883.1				KJ473930.1
Mogoltavia narynensis	HM229401.1
Mogoltavia severtzovii	(DQ422827.1,DQ422846.1)
Musineon divaricatum	KF619722.1				KF619996.1
Musineon lineare	KF619723.1				AY372873.1
Musineon tenuifolium	(AF358507.1,-)				AF358629.1
Musineon vaginatum	KF619724.1				AF358630.1
Myrrhidendron donnell-smithii	GQ862469.1		AF094357.1	U36297.1	JQ304829.1
Myrrhidendron glaucescens	GQ862472.1
Myrrhidendron maxonii	GQ862475.1
Myrrhidendron pennellii	GQ862476.1
Myrrhis odorata	KJ157634.1		AF094348.1	U72438.1	AF123755.1
Nanobubon capillaceum	AM408864.1				FM201549.1
Nanobubon strictum	AM408862.1				AY838438.1
Naufraga balearica	KJ473894.1		GQ243934.1		AF164816.1
Neogoezia breedlovei	EF177723.1
Neogoezia gracilipes	EF177726.1
Neogoezia minor	EF177730.1		GQ243935.1		EF185234.1
Neonelsonia acuminata	GQ862478.1
Neoparrya lithophila	KF619725.1				AF358631.1
Niphogeton azorelloides	GQ862482.1
Niphogeton chirripoi	GQ862483.1
Niphogeton dissecta	JQ304992.1
Niphogeton glaucescens	GQ862484.1
Niphogeton josei	GQ862486.1
Niphogeton lingula	GQ379267.1
Niphogeton scabra	GQ862487.1
Niphogeton stricta	GQ862488.1
Niphogeton ternata	GQ379269.1
Nirarathamnos asarifolius	AH008888.2				AF164811.1
Nothosmyrnium japonicum	DQ516367.1		FJ385114.1		FJ385211.1
Notobubon capense	AM408851.1				FM201555.1
Notobubon ferulaceum	AM408858.1				AY838434.1
Notobubon galbaniopse	AM408853.1
Notobubon galbanum	AM408845.1				AY838435.1
Notobubon gummiferum	AM408852.1				FM201554.1
Notobubon laevigatum	AM408860.1
Notobubon pearsonii	AM408868.1				AY838436.1
Notobubon pungens	AM408856.1				AY838437.1
Notobubon striatum	AM408855.1
Notobubon tenuifolium	AM408848.1				FM201553.1
Oedibasis apiculata	HM229402.1
Oedibasis platycarpa	(AF008632.1,-)	JF807526.1	AF094390.1
Oedibasis tamerlanii	HM229403.1
Oenanthe aquatica	AY691925.1
Oenanthe banatica	AY360245.1
Oenanthe benghalensis	EU236181.1		FJ385116.1		FJ385213.1
Oenanthe crocata	JN400254.1
Oenanthe divaricata	EU233935.1
Oenanthe fistulosa	AY360249.1
Oenanthe fluviatilis	AY691930.1
Oenanthe foucaudii	EU233936.1
Oenanthe hookeri	JX962347.1		FJ385117.1		JX974587.1
Oenanthe javanica	MH711460.1
Oenanthe lachenalii	EU233938.1
Oenanthe linearis	AY691943.1
Oenanthe lisae	JX962350.1				JX974590.1
Oenanthe mildbraedii	EU233939.1				EF367708.1
Oenanthe millefolia	EU233940.1
Oenanthe montis-khortiati	AY691934.1
Oenanthe palustris	EU233941.1				EF367709.1
Oenanthe peucedanifolia	AY360250.1
Oenanthe pimpinelloides	AY360251.1		AF094422.1	U72442.1	AF110553.1
Oenanthe procumbens	JX962351.1				JX974591.1
Oenanthe prolifera	GQ379319.1
Oenanthe sarmentosa	AY691942.1				EF367710.1
Oenanthe silaifolia	AY691937.1
Oenanthe thomsonii	EU236186.1		FJ385120.1		FJ385217.1
Oenanthe virgata	EU233944.1				EF367711.1
Opopanax hispidus	KF843814.1		AF094410.1
Opopanax persicus	EU169300.1
Opopanax siifolius	EU169252.1
Oreocomopsis stelliphora	GQ379322.1
Oreonana clementis	(AY146857.1,-)				AY372874.1
Oreonana purpurascens	(AY146858.1,-)				AY372875.1
Oreonana vestita	(AY146859.1,-)				AY372876.1
Oreoschimperella verrucosa	DQ516362.1
Oreoselinum nigrum	AH012698.2
Oreoxis alpina	KF619726.1				KF619999.1
Oreoxis bakeri	(AF358511.1,-)				AF358632.1
Oreoxis trotteri	(AY146861.1,-)				AY372878.1
Orlaya daucoides	KF160682.1		AF094334.1		AF123733.1
Orlaya daucorlaya	(AF077798.2,AF077113.2)
Orlaya grandiflora	KT347647.1		AF094333.1	KT347771.1	KF234639.1
Ormopterum turcomanicum	GQ379313.1	JF807528.1
Ormosciadium aucheri	DQ427038.1	GU190145.1
Ormosolenia alpina	HQ269391.1
Ormosolenia pisidica	HQ269392.1
Orogenia fusiformis	KF619727.1				AY372879.1
Orogenia linearifolia	(AF358513.1,HQ426099.1)				AF358634.1
Osmorhiza aristata	AY548217.1		KJ157774.1		KJ157910.1
Osmorhiza berteroi	AF453962.1		KJ157776.1		KJ157917.1
Osmorhiza bipatriata	AF453984.1		KJ157803.1		KJ157937.1
Osmorhiza brachypoda	KJ157602.1		KJ157784.1		KJ157921.1
Osmorhiza chilensis	AH008930.2		AF094350.1	U72439.1
Osmorhiza claytonii	AF453969.1		KJ157789.1	MK142876.1	MK142837.1
Osmorhiza depauperata	AF453975.1		KJ157794.1		KJ157929.1
Osmorhiza glabrata	AF453976.1		KJ157796.1		KJ157930.1
Osmorhiza longistylis	AF453981.1		AF094349.1		AF123754.1
Osmorhiza mexicana	KJ157623.1		KJ157804.1		KJ157940.1
Osmorhiza occidentalis	AF453985.1		KJ157808.1		KJ157943.1
Osmorhiza purpurea	AF453994.1		KJ157810.1		KJ157946.1
Ostericum citriodorum	JX312701.1	JX312699.1			JX312700.1
Ostericum grosseserratum	AY534622.1	HQ393883.1			GU395136.1
Ostericum huadongense	GU395175.1	HM443703.1			GU395120.1
Ostericum maximowiczii	GU390410.1	HQ393880.1			GU395137.1
Ostericum scaberulum	GU390411.1	HQ393882.1	FJ385121.1		FJ385219.1
Ostericum sieboldii	AY548219.1	HQ393881.1			GU395140.1
Ostericum viridiflorum	GU390413.1	HQ393879.1			GU395141.1
Ottoa oenanthoides	GQ862490.1
Oxypolis fendleri	EF647768.1				EF185239.1
Oxypolis occidentalis	MF964144.1
Oxypolis rigidior	EF647798.1				EF185245.1
Oxypolis ternata	EF177745.1				EF185248.1
Pachypleurum xizangense	GU444009.1				KJ660442.2
Pancicia serbica	KX982507.1
Paraligusticum discolor	AF077902.1
Parapimpinella siifolia	MH377867.1
Parasilaus asiaticus	(AF008642.1,AF009121.1)		AF094435.1		AY838433.1
Pastinaca armena	(AF008626.1,-)		AF094371.1		AF164803.1
Pastinaca clausii	DQ996579.1	GU190149.1			EU528010.1
Pastinaca erzincanensis	KX187431.1
Pastinaca lucida	EU169301.1
Pastinaca pimpinellifolia	DQ996586.1	FJ807530.1
Pastinaca sativa	EU185668.1	FJ807516.1	AF094370.1	U36299.1	AF110538.1
Pastinaca umbrosa	EU169307.1
Pastinaca yildizii	KX187432.1
Pastinacopsis glacialis	(EU526115.1,EU526116.1)	FJ807517.1
Perideridia americana	JQ652471.1				EF185250.1
Perideridia bacigalupii	AY246918.1
Perideridia californica	AY246944.1				JX974595.1
Perideridia erythrorhiza	AY246947.1				JX974596.1
Perideridia howellii	AY246960.1				JX974597.1
Perideridia kelloggii	AY246968.1		AF094427.1	U72446.1	AF358635.1
Perideridia lemmonii	AY246978.1				JX974598.1
Perideridia leptocarpa	AY246980.1
Perideridia oregana	AY246984.1
Perideridia pringlei	AY246989.1
Perissocoeleum barclayae	JQ304993.1
Petroselinum crispum	MH231556.1		GQ243938.1		AF110544.1
Peucedanum ampliatum	MH711527.1
Peucedanum bourgaei	AH012689.2
Peucedanum caespitosum	JF977803.1
Peucedanum coriaceum	AH012692.2
Peucedanum dissolutum	EU418388.1
Peucedanum elegans	AM408885.1
Peucedanum falcaria	(FJ489365.1,-)	JF807529.1
Peucedanum gallicum	AM408882.1
Peucedanum guangxiense	JF714990.1
Peucedanum hakuunense	JN603233.1
Peucedanum harry-smithii	GU390408.1	HM443665.1			GU395121.1
Peucedanum hispanicum	AH012687.2
Peucedanum japonicum	KP058321.1
Peucedanum ledebourielloides	JF977808.1
Peucedanum litorale	AH008032.2
Peucedanum longshengense	KF806572.1
Peucedanum medicum	JF977814.1	HQ256693.1			JF279298.1
Peucedanum morisonii	AF077903.1	JF807531.1	AF094413.1	U72414.1
Peucedanum multivittatum	KP278145.1
Peucedanum officinale	(JF807581.1,KX167719.1)	JF807530.1
Peucedanum ostruthium	KF160674.1		AF094415.1	U72417.1
Peucedanum parkinsonii	(-,GU190154.1)	GU190155.1
Peucedanum praeruptorum	DQ132871.1
Peucedanum rubricaule	EU418387.1
Peucedanum ruthenicum	AM408884.1
Peucedanum sandwicense	(-,JX962353.1)				JX974600.1
Peucedanum siamicum	GU190153.1	GU291349.1
Peucedanum songpanense	EU418389.1
Peucedanum terebinthaceum	AY548216.1
Peucedanum turgeniifolium	EU418384.1		FJ385123.1
Peucedanum urbanii	KT282435.1
Peucedanum wawrae	JF977824.1
Peucedanum wulongense	KF806569.1
Phellolophium madagascariense	DQ647627.1				KJ173509.1
Phlojodicarpus popovii	(AF008604.1,-)		AF094402.1
Physospermopsis delavayi	FJ385056.1		FJ385126.1		FJ385222.1
Physospermopsis kingdon-wardii	EU236190.1		FJ385127.1		FJ385223.1
Physospermopsis muliensis	EU236191.1		FJ385128.1		FJ385224.1
Physospermopsis rubrinervis	(AF164836.1,AF164861.1)
Physospermopsis shaniana	EU236192.1		FJ385129.1		FJ385225.1
Physospermum cornubiense	(U78382.1,KX167516.1)	KF974569.1	AF094437.1	U72454.1	AF110556.1
Pimpinella acuminata	EU236193.1		FJ385130.1		FJ385226.1
Pimpinella affinis	AY581780.1
Pimpinella alismatifolia	FM986448.1
Pimpinella anisetum	AY581781.1
Pimpinella anisum	EU785940.1				KJ173510.1
Pimpinella armena	KX982510.1
Pimpinella aromatica	AY581784.1
Pimpinella aurea	AY581785.1
Pimpinella austriaca	KX982512.1
Pimpinella betsileensis	KJ173488.1				KJ173511.1
Pimpinella buchananii	FM986455.1
Pimpinella caffra	FM986447.1
Pimpinella candolleana	MH117649.1		FJ385131.1		FJ385227.1
Pimpinella caudata	JF831514.1
Pimpinella chungdienensis	JF831515.1
Pimpinella coriacea	JF831516.1
Pimpinella corymbosa	AY581787.1
Pimpinella diversifolia	KF806585.1
Pimpinella eriocarpa	AY581790.1
Pimpinella espanensis	MH377861.1
Pimpinella fargesii	JF831518.1
Pimpinella favifolia	FM986458.1
Pimpinella flabellifolia	AY581791.1
Pimpinella flaccida	JF831519.1
Pimpinella henryi	MH710738.1				FJ385228.1
Pimpinella hirtella	FM986444.1
Pimpinella huillensis	FM986443.1
Pimpinella isaurica	AY581792.1
Pimpinella khayyamii	KX982523.1
Pimpinella kingdon-wardii	JF831520.1
Pimpinella kotschyana	DQ516373.1
Pimpinella krookii	FM986445.1
Pimpinella kyimbilaensis	FM986452.1
Pimpinella lutea	DQ516374.1
Pimpinella major	MH377862.1				MK060088.1
Pimpinella niitakayamensis	DQ516375.1
Pimpinella nudicaulis	AY581794.1
Pimpinella oliverioides	AY581795.1
Pimpinella olivieri	KX982506.1
Pimpinella oreophila	FM986450.1
Pimpinella paucidentata	AY581796.1
Pimpinella peregrina	AH003547.2		AF094387.1	U36300.1
Pimpinella perrieri	FM986460.1
Pimpinella peucedanifolia	KX982524.1
Pimpinella procumbens	MH377863.1
Pimpinella puberula	AY581799.1
Pimpinella rhodantha	KX982511.1			U72429.1
Pimpinella rhomboidea	JF831522.1
Pimpinella rigidistyla	FM986459.1
Pimpinella rockii	FJ385057.1		FJ385134.1
Pimpinella rubescens	JF831524.1
Pimpinella saxifraga	MH377864.1	GU266061.1	GQ243940.1		DQ133876.1
Pimpinella scaberula	EU236215.1		FJ385165.1		FJ385258.1
Pimpinella sintenisii	AY581802.1
Pimpinella smithii	GQ379272.1	HM443692.1	FJ385135.1		FJ385230.1
Pimpinella thellungiana	JF831527.1
Pimpinella tibetanica	JF831528.1
Pimpinella transvaalensis	FM986449.1
Pimpinella trifurcata	FM986446.1
Pimpinella valleculosa	MH710732.1
Pimpinella villosa	MH377871.1
Pimpinella yunnanensis	FJ385058.1		FJ385136.1		FJ385231.1
Pinacantha porandica	MF161435.1
Pinda concanensis	(FJ861175.1,-)	FJ807518.1
Pleurospermopsis sikkimensis	GQ379347.1
Pleurospermum cristatum	MH711388.1
Pleurospermum foetens	(AY038212.1,-)		AF094438.1		AF110559.1
Pleurospermum franchetianum	JF977829.1		FJ385137.1		FJ385232.1
Pleurospermum giraldii	JF977833.1
Pleurospermum hookeri	GU444010.1
Pleurospermum prattii	KY848848.1
Pleurospermum uralense	JF977835.1		AF094439.1		AF110560.1
Pleurospermum wrightianum	EU236201.1		FJ385140.1		FJ385235.1
Pleurospermum yunnanense	EU236202.1		FJ385141.1		FJ385236.1
Podistera eastwoodiae	(AF358515.1,-)				AF358636.1
Podistera macounii	(AY146863.1,MG219694.1)				AY372880.1
Podistera nevadensis	(AY146865.1,-)				AY372881.1
Podistera yukonensis	(AY146866.1,MG217766.1)				AY372882.1
Polemannia grossulariifolia	DQ368862.1				AY838439.1
Polemannia montana	DQ368863.1				AF110570.2
Polemannia simplicior	DQ368865.1				AF110571.2
Polytaenia nuttallii	KF619728.1				AF358637.1
Polytaenia texana	(AY146867.1,-)				AF358638.1
Polyzygus tuberosus	JN411079.1
Postiella capillifolia	(DQ422829.1,DQ422848.1)
Prangos acaulis	KX452221.1	KX452207.1
Prangos akymatodes	KY945337.1	KY945338.1
Prangos bucharica	KX982518.1	KJ395439.1
Prangos cachroides	KU987647.1	KU987633.1
Prangos calligonoides	KU987656.1	KU987642.1
Prangos crossoptera	KX452222.1	KX452208.1
Prangos denticulata	KU987654.1	KU987640.1
Prangos dzhungarica	KU987649.1	KU987635.1
Prangos equisetoides	KJ395466.1	KJ395444.1
Prangos fedtschenkoi	KJ395469.1	KJ395447.1
Prangos ferulacea	KX982519.1	KU987644.1
Prangos gaubae	KX452223.1	KX452209.1
Prangos goniocarpa	EU169311.1	KU987645.1
Prangos gyrocarpa	KJ395458.1	KJ395436.1
Prangos haussknechtii	KX982517.1	KJ395443.1
Prangos herderi	KU987646.1	KU987632.1
Prangos heyniae	KU987648.1	KU987634.1
Prangos hulusii	KY463268.1
Prangos latiloba	KJ395462.1	KJ395440.1
Prangos ledebourii	KU987650.1	KU987636.1
Prangos lipskyi	KJ395453.1	KJ395431.1
Prangos lophoptera	KJ395455.1	KU168368.1
Prangos meliocarpoides	KU987652.1	KU987638.1
Prangos multicostata	KX022978.1	KX022977.1
Prangos odontalgica	KJ395464.1	KJ395442.1
Prangos ornata	KJ395456.1	KJ395434.1
Prangos pabularia	AF077906.1	KJ395432.1	AF094382.1	U72431.1
Prangos peucedanifolia	KU987653.1	KU987639.1
Prangos seravschanica	KJ395448.1	KJ395426.1
Prangos serpentinica	KX452224.1	KX452210.1
Prangos trifida	KU987655.1	KU987641.1
Prangos tschimganica	KJ395467.1	KJ395445.1
Prangos tuberculata	KU987657.1	KU987643.1
Prangos uechtritzii	KU987651.1	KU987637.1
Prangos uloptera	EU169312.1	KJ395435.1
Prionosciadium acuminatum	GQ862492.1
Prionosciadium bellii	GQ862509.1
Prionosciadium cuneatum	JQ304997.1
Prionosciadium dissectum	GQ862496.1
Prionosciadium diversifolium	GQ862497.1
Prionosciadium filifolium	GQ862499.1
Prionosciadium humile	GQ862501.1
Prionosciadium lilacinum	GQ862502.1
Prionosciadium linearifolium	GQ862503.1
Prionosciadium macrophyllum	GQ862504.1
Prionosciadium madrense	GQ862508.1
Prionosciadium megacarpum	JQ305000.1
Prionosciadium nelsonii	GQ862510.1
Prionosciadium saraviki	JQ305003.1
Prionosciadium serratum	JQ305004.1
Prionosciadium thapsoides	GQ862494.1
Prionosciadium townsendii	JQ305007.1
Prionosciadium turneri	GQ862515.1		AF094359.1	U36302.1
Psammogeton canescens	MG827069.1
Psammogeton ranunculifolius	MG920277.1
Pseudocarum eminii	DQ368866.1				AY838441.1
Pseudocarum laxiflorum	(DQ368867.1,-)		GQ243942.1		KJ173513.1
Pseudocymopterus longiradiatus	(AY146868.1,-)				AY372883.1
Pseudocymopterus montanus	KF619729.1				AF358639.1
Pseudoridolfia fennanei	KJ473884.1				KJ473924.1
Pternopetalum bipinnatum	KP940692.1	KP940633.1	KP940764.1		KP940836.1
Pternopetalum botrychioides	KP940694.1	KP940634.1	FJ385142.1		FJ385237.1
Pternopetalum caespitosum	KP940698.1		KP940770.1		KP940840.1
Pternopetalum cardiocarpum	GQ379323.1		FJ385143.1		FJ385238.1
Pternopetalum davidii	KP940702.1	KP940637.1	FJ385144.1		FJ385239.1
Pternopetalum delavayi	KP940704.1	KP940647.1	FJ385145.1		FJ385240.1
Pternopetalum gracillimum	KP940710.1	KP940648.1	KP940783.1		KP940855.1
Pternopetalum heterophyllum	KP940712.1		KP940784.1		KP940856.1
Pternopetalum latipinnulatum	KP940714.1	KP940651.1	KP940786.1		KP940859.1
Pternopetalum leptophyllum	KP940718.1	KP940656.1	KP940791.1		KP940862.1
Pternopetalum molle	KP940723.1		KP940797.1		KP940867.1
Pternopetalum monophyllum	KP940729.1	KP940658.1	KP940801.1		KP940873.1
Pternopetalum nudicaule	KP940731.1	KP940659.1	KP940802.1		KP940874.1
Pternopetalum rosthornii	KP940733.1	KP940662.1	KP940804.1		KP940877.1
Pternopetalum subalpinum	KP940734.1	KP940663.1	KP940806.1		KP940878.1
Pternopetalum tanakae	KP940744.1	KP940666.1	KP940816.1		KP940879.1
Pternopetalum trichomanifolium	KP940745.1	KP940674.1	FJ385146.1		FJ385241.1
Pternopetalum vulgare	KP940750.1	KP940681.1	KP940824.1		KP940893.1
Pterocyclus angelicoides	KF112867.1
Pterocyclus rivulorum	HQ824798.1
Pteroselinum austriacum	AH012701.2
Pteroselinum rablense	AH012700.2
Pteryxia hendersonii	(AY146870.1,-)				AF358640.1
Pteryxia petraea	KF619730.1				AY372886.1
Ptilimnium ahlesii	EF647814.1				EF185252.1
Ptilimnium capillaceum	EF177748.1
Ptilimnium nuttallii	EF647859.1				EF185260.1
Pycnocycla aucheriana	AF073533.2
Pyramidoptera cabulica	AF008631.2		AF094389.1
Rhabdosciadium anatolyi	MF803734.1
Rhabdosciadium aucheri	MF803736.1	JF807532.1
Rhabdosciadium microcalycinum	MF803738.1
Rhabdosciadium oligocarpum	MF803739.1
Rhabdosciadium petiolare	MF803733.1
Rhabdosciadium straussii	MF803735.1
Rhabdosciadium urusakii	MF803737.1
Rhodosciadium argutum	AH003550.2		AF094360.1	U36303.1	JQ304831.1
Rhodosciadium diffusum	GQ862516.1
Rhodosciadium dissectum	GQ862520.1
Rhodosciadium glaucum	GQ862521.1
Rhodosciadium longipes	JQ305009.1
Rhodosciadium macvaughiae	GQ862524.1
Rhodosciadium montanum	JQ305010.1
Rhodosciadium nelsonii	GQ862527.1
Rhodosciadium nudicaule	GQ862528.1
Rhodosciadium pringlei	GQ862530.1
Rhodosciadium purpureum	JQ305012.1
Rhodosciadium tolucense	GQ862534.1
Rhodosciadium tuberosum	GQ862535.1
Ridolfia segetum	GQ148796.1		AF094420.1	U72426.1	KJ473925.1
Rivasmartinezia vazquezii	KC676176.1
Rughidia cordata	(AF164840.1,AF164865.1)
Rughidia milleri	AF073537.2				AF164810.1
Rumia crithmifolia	GQ379273.1
Rupiphila tachiroei	(AY328952.1,AY330518.1)
Saposhnikovia divaricata	(AY925160.1,MK203793.1)
Scaligeria alziarii	HE985079.1
Scaligeria halophila	HM229404.1
Scaligeria moreana	HM229405.1
Scaligeria napiformis	(DQ422830.1,DQ422849.1)	KF974570.1			EF544474.1
Scandia geniculata	U72372.1		GQ243943.1
Scandia rosifolia	U72371.1
Scandix australis	FJ415104.1
Scandix balansae	AH006076.2		AF094352.1
Scandix iberica	AH008934.2
Scandix pecten-veneris	KF234635.1		AF094351.1	U36304.1	AF123753.1
Scandix stellata	MK050084.1			MK142877.1	MK060089.1
Scaraboides manningii	FM201523.1				FM201542.1
Schoenoselinum foeniculoides	HE602455.1				KJ473905.1
Schrenkia congesta	KC784670.1	KC795720.1
Schrenkia fasciculata	KC784674.1	KC795723.1
Schrenkia golickeana	KC784677.1	KC795726.1
Schrenkia hebecarpa	(JF807578.1,JF807558.1)	JF807523.1
Schrenkia involucrata	KC784680.1	KC795728.1
Schrenkia kultiassovii	KC784681.1	KC795730.1
Schrenkia papillaris	KC784684.1	KC795733.1
Schrenkia pulverulenta	KC784685.1	KC795734.1
Schrenkia pungens	KC784686.1	JF807539.1
Schrenkia turkestanica	KC784668.1	KC795717.1
Schrenkia ugamica	KC784687.1	KC795736.1
Schrenkia vaginata	KC784690.1	KC795739.1
Schtschurowskia margaritae	GQ379314.1	JF807542.1
Schtschurowskia meifolia	(FJ489346.1,FJ489377.1)	JF807543.1
Schtschurowskia pentaceros	(JF807585.1,JF807565.1)	JF807544.1
Schulzia albiflora	GQ379317.1		FJ385148.1
Schulzia crinita	(AY328949.1,-)	KF974571.1
Schulzia dissecta	(FJ469968.1,FJ483506.1)
Schulzia prostrata	HM229406.1
Sclerosciadium nodiflorum	GQ379303.1				KJ473926.1
Selinum broteri	AY179029.1				EF185262.1
Selinum candollei	AH003551.2
Selinum carvifolia	(AY328930.1,KX166832.1)				EF185263.1
Selinum cryptotaenium	EU236206.1		FJ385149.1		FJ385243.1
Selinum silaifolium	(U78407.1,U78467.1)		AF094378.1
Semenovia alaica	(FJ861176.1,-)	FJ807519.1
Semenovia bucharica	(-,EU526124.1)	FJ807520.1
Semenovia dasycarpa	FJ385060.1		FJ385150.1		FJ385244.1
Semenovia dichotoma	FJ812151.1	FJ807522.1
Semenovia frigida	DQ427039.1	FJ807523.1
Semenovia furcata	(FJ861179.1,-)	FJ807524.1
Semenovia heterodonta	(EU526121.1,EU526122.1)	FJ807526.1			EU528018.1
Semenovia lasiocarpa	(FJ861182.1,FJ828998.1)	FJ807527.1
Semenovia malcolmii	KX896258.1	KX896154.1
Semenovia radiata	DQ427040.1	FJ807531.1			EU528019.1
Semenovia rubtzovii	MF803797.1	MF803764.1
Semenovia subscaposa	(FJ861187.1,-)	FJ807533.1
Semenovia thomsonii	KX896254.1	KX896173.1
Semenovia tragioides	FJ812152.1	FJ807535.1
Semenovia transiliensis	MF803822.1	MF803788.1			EU185696.1
Semenovia vaginata	(FJ861190.1,-)	FJ807537.1
Semenovia zaprjagaevii	(FJ861206.1,-)	FJ807538.1
Seseli alexeenkoi	MG697118.1	MG697160.1
Seseli alpinum	JQ792205.1
Seseli andronakii	MG697135.1	MG697177.1
Seseli bocconi	MG697139.1	MG697181.1
Seseli corymbosum	MG697129.1	MG697171.1
Seseli dichotomum	MG697116.1	MG697158.1
Seseli diffusum	AB243688.1
Seseli farrenyi	EU169314.1
Seseli galloprovinciale	AY179025.1
Seseli ghafoorianum	KX982521.1
Seseli globiferum	MG697137.1	MG697179.1
Seseli grandivittatum	MG697120.1	MG697162.1
Seseli gummiferum	AY179023.1	MG697169.1
Seseli hartvigii	MG697138.1	MG697180.1
Seseli hippomarathrum	AY179033.1
Seseli krylovii	AF077908.1		AF094399.1	U72419.1
Seseli lehmannii	MG697114.1	MG697156.1
Seseli leptocladum	MG697117.1	MG697159.1
Seseli libanotis	(AF008603.1,KX166826.1)	MG697170.1	AF094398.1
Seseli mairei	EF555727.1				EU220960.1
Seseli marashicum	MG697143.1	MG697185.1
Seseli montanum	MG697141.1	MG697183.1
Seseli mucronatum	FJ385047.1
Seseli olivieri	(AY941289.1,AY941317.1)
Seseli paphlagonicum	MG697133.1	MG697172.1
Seseli petraeum	MG697122.1	MG697164.1
Seseli polyphyllum	MG697136.1	MG697178.1
Seseli ponticum	MG697115.1	MG697161.1
Seseli praecox	AY179024.1
Seseli resinosum	MG697132.1	MG697174.1
Seseli rhodopeum	EU169315.1
Seseli rigidum	EU169316.1	MG697182.1
Seseli rupicola	MG697126.1	MG697168.1
Seseli serpentinum	MG697142.1	MG697184.1
Seseli sibiricum	LC195547.1		FJ385103.1		FJ385201.1
Seseli squarrulosum	EU001350.1				EU220961.1
Seseli tortuosum	AY179031.1	MG697167.1			EF185265.1
Seseli transcaucasicum	MG697121.1	MG697163.1
Seselopsis tianschanica	KJ999471.1		FJ385153.1		FJ385247.1
Shoshonea pulvinata	KF619734.1		AF094363.1	U72413.1	AF358642.1
Silaum silaus	EF560689.1
Siler montanum	KF160679.1				AF123734.1
Sillaphyton podagraria	KP278144.1
Silphiodaucus hispidus	JQ305143.1		AF094332.1	KT347772.1	AF123731.1
Silphiodaucus prutenicus	JQ305144.1
Sinocarum coloratum	FJ385063.1		FJ385154.1		FJ385248.1
Sinocarum cruciatum	EU236209.1		FJ385155.1		FJ385249.1
Sinocarum dolichopodum	EU236208.1		FJ385156.1		FJ385250.1
Sinodielsia thibetica	GU395143.1
Sinolimprichtia alpina	FJ385064.1		FJ385157.1		FJ385251.1
Sison amomum	MH377873.1
Sison segetum	KJ473899.1
Sium heterophyllum	HQ639023.1
Sium latifolium	AY360257.1		AF094425.1	U72443.1	JX974601.1
Sium medium	DQ005673.1				EF185268.1
Sium ninsi	DQ005679.1				EF367714.1
Sium serra	HQ639019.1				EF367717.1
Sium sisaroideum	(-,DQ005682.1)				EF367718.1
Sium suave	AY548213.1				EF185276.1
Sium tenue	DQ005706.1				EF185278.1
Sium ternifolium	HQ639018.1
Sium ventricosum	DQ005665.1		FJ385159.1		EU224396.1
Smyrniopsis aucheri	EU169318.1	GU266064.1	AF094383.1	U72430.1
Smyrniopsis cachroides	EU169309.1
Smyrnium connatum	EU169319.1
Smyrnium cordifolium	EU169321.1
Smyrnium creticum	FJ415103.1
Smyrnium galaticum	EU169323.1
Smyrnium olusatrum	EU169324.1	JF807548.1	AF094431.1	U36305.1	AF110551.1
Smyrnium rotundifolium	EU169326.1
Spermolepis inermis	(AF008602.1,-)		AF094397.1
Sphaenolobium coriaceum	GU306177.1
Sphaenolobium tianschanicum	(AF008622.1,-)		AF094416.1
Sphallerocarpus gracilis	KJ956576.1
Spiroceratium bicknellii	MH377859.1
Spuriopimpinella arguta	KP940759.1	KP940688.1	KP940831.1		KP940904.1
Spuriopimpinella brachycarpa	KP940761.1	KP940690.1	KP940833.1		KP940905.1
Spuriopimpinella calycina	GQ379330.1
Spuriopimpinella nikoensis	GQ379331.1
Stenosemis angustifolia	AM408875.1
Stenosemis caffra	AM408874.1
Stoibrax dichotomum	KJ473890.1				KJ173517.1
Stoibrax pomelianum	KJ473891.1				KJ473931.1
Symphyoloma graveolens	EF043015.1	FJ807539.1			EF544478.1
Synelcosciadium carmeli	EU169327.1
Szovitsia callicarpa	(AF077809.1,AF077124.1)		AF094342.1		AF123749.1
Taenidia integerrima	KF619736.1				AF358645.1
Taeniopetalum arenarium	KT282441.1
Taeniopetalum neumayeri	KT282434.1
Tamamschjanella cruciata	JQ792227.1
Tamamschjanella rubella	(DQ422833.1,DQ422852.1)	KF974572.1
Tauschia arguta	(AY146881.1,-)				AY372893.1
Tauschia glauca	(AY146882.1,-)				AF358646.1
Tauschia kelloggii	(AY146883.1,-)				AY372894.1
Tauschia parishii	(AF358524.1,-)				AF358647.1
Tauschia texana	(AF358525.1,-)				AF358648.1
Tetrataenium candolleanum	(-,EU532070.1)	FJ807542.1
Tetrataenium canescens	FJ986046.1	FJ986023.1			FJ985996.1
Tetrataenium cardiocarpum	(FJ861197.1,EU532076.1)	FJ807547.1
Tetrataenium lallii	(FJ861198.1,-)	FJ807548.1			EF544482.1
Tetrataenium nepalense	EU185651.1				EU185701.1
Tetrataenium pinnatum	DQ427034.1	FJ807550.1
Tetrataenium sublineare	MF803798.1	MF803765.1			EU185704.1
Thapsia asclepium	KF160686.1			KJ832108.1	KJ851589.1
Thapsia eliasii	FJ415118.1
Thapsia garganica	KF160687.1			KT347759.1	KT347828.1
Thapsia gummifera	KF160692.1			KT347761.1	KT347830.1
Thapsia gymnesica	KF160693.1
Thapsia maxima	KF160700.1
Thapsia meoides	HE602456.1			KT347763.1	KT347832.1
Thapsia minor	KF160701.1
Thapsia nestleri	FJ415123.1			KJ832102.1	KJ832107.1
Thapsia platycarpa	HE602373.1
Thapsia scabra	FJ415150.1			KT347764.1	KT347833.1
Thapsia smittii	KF160709.1
Thapsia tenuifolia	FJ415140.1			KT347766.1	KT347835.1
Thapsia thapsioides	FJ415141.1			KT347768.1	KJ851591.1
Thapsia transtagana	KF160717.1			KT347769.1	KT347838.1
Thapsia villosa	KF160724.1
Thaspium barbinode	(AF358526.1,MG218396.1)				AY372895.1
Thaspium pinnatifidum	MK355979.1		AF094366.1		AY372896.1
Thaspium trifoliatum	(U78410.1,MG219501.1)				AF358649.1
Thysselinum lancifolium	AY179036.1
Thysselinum palustre	(AF008621.1,KX167987.1)		AF094384.1
Tiedemannia canbyi	EF647760.1				EF185238.1
Tiedemannia filiformis	EF647774.1				EF185240.1
Tilingia ajanensis	(AY328939.1,AY330505.1)		AB219753.1
Todaroa aurea	AF336372.2				MK142840.1
Tommasinia altissima	(AF008609.1,-)		AF094408.1
Tongoloa elata	(AY038207.1,AY038221.1)
Tongoloa gracilis	EU236211.1
Tongoloa loloensis	EU236212.1		FJ385160.1		FJ385254.1
Tongoloa silaifolia	EU236213.1		FJ385161.1		FJ385255.1
Tongoloa tenuifolia	FJ385066.1		FJ385162.1		FJ385256.1
Tordyliopsis brunonis	EU185642.1	FJ807553.1			EU528029.1
Tordylium apulum	EU169329.1
Tordylium elegans	EU185664.1				EU185714.1
Tordylium maximum	DQ996585.1
Tordylium trachycarpum	EU169243.1
Torilis arvensis	MK050089.1		AF094337.1		AF110548.1
Torilis elongata	(AF077802.1,AF077117.1)
Torilis japonica	AY548223.1		FJ385163.1		AF123741.1
Torilis leptophylla	MG062871.1			MK142879.1	MK142841.1
Torilis nodosa	MG098891.1			U36306.1
Torilis scabra	MG098890.1			MK142880.1
Torilis tenella	MG051694.1			MK142881.1
Torilis trichosperma	MK142898.1		AF094338.1	MK142882.1	AF123740.1
Trachydium involucellatum	(FJ469971.1,FJ483509.1)
Trachydium kopetdaghense	GQ379344.1
Trachydium pauciradiatum	GQ379345.1
Trachydium simplicifolium	FJ385067.1		FJ385164.1		FJ385257.1
Trachydium souliei	(FJ469973.1,FJ483511.1)
Trachydium subnudum	(FJ469974.1,FJ483512.1)
Trachydium variabile	(HQ342149.1,HQ246206.1)
Trachyspermum ammi	KY411878.1	KF974573.1	AF094395.1	U72423.1
Trachyspermum anethifolium	MG827079.1
Trachyspermum microcarpum	MG920276.1
Trachyspermum paktianum	MG827078.1
Trachyspermum papillare	KX982520.1
Trachyspermum roxburghianum	MG827080.1
Trepocarpus aethusae	AY360264.1				EF185280.1
Trigonosciadium brachytaenium	EF043012.1
Trigonosciadium lasiocarpum	DQ996580.1
Trigonosciadium viscidulum	EF043013.1
Trinia hispida	EU169330.1
Trocdaris verticillatum	JQ792229.1				JX974585.1
Trochiscanthes nodiflora	(AY957497.1,AY957498.1)
Turgenia latifolia	MK050082.1	JF807546.1	AF094340.1	MK142883.1	AF123743.1
Turgenia lisaeoides	(AY941291.1,AY941319.1)	JF807547.1
Vanasushava pedata	EU169282.1	FJ807554.1
Vesper bulbosus	(AF358477.1,-)				AY372842.1
Vesper macrorhizus	KF619739.1				AY372856.1
Vesper multinervatus	KF619740.1				AF358610.1
Vesper purpurascens	(AF358489.1,-)				AY372860.1
Vicatia atrosanguinea	JQ792231.1
Vicatia bipinnata	EU236217.1		FJ385167.1		FJ385260.1
Vicatia coniifolia	EU169331.1
Villarrealia calcicola	(AY146818.1,-)				AY372824.1
Visnaga daucoides	KJ473900.1
Xyloselinum laoticum	KR996797.1
Xyloselinum leonidii	KR996798.1		GQ243947.1
Yabea microcarpa	MF963832.1		AF094344.1	MK142884.1	AF123742.1
Zizia aptera	(AF358527.1,MG217611.1)				AF358650.1
Zizia aurea	KF619741.1		AF094367.1	U36307.1	AF110535.1
Zosima absinthifolia	KR150148.1	FJ807555.1			EU185697.1
Zosima korovinii	(EU526111.1,EU526112.1)	FJ807556.1
Zosima orientalis	AF008628.2		AF094374.1		AF164806.1
Zosima radians	EU185648.1				EU185698.1
Sanicula epipactis	EU070737.1		AF094448.1	U72460.1	AF110591.1	OUTGROUP
TOTAL	1734	324	264	265	790
