# Supplementary material for: Exceptional evolutionary lability of flower‐like inflorescences (pseudanthia) in Apiaceae subfamily Apioideae
Source: Am J Bot. 2022 Mar 20;109(3):437–55. doi: 10.1002/ajb2.1819 (PMC9310750; doi:10.1002/ajb2.1819)
Supplement: Supplementary file 2 — Appendix S2. Morphological data set with a complete list of references. [file AJB2-109-437-s001.xlsx]

## Sheet: Morphology
Baczyński et al.—American Journal of Botany 2021—Appendix S2
Appendix S2. Morphological data set with a complete list of references
Taxon	NUMBER OF RAYS (MIN)	NUMBER OF RAYS (MAX)	NO OF FLRS/UMBELLET (MIN)	NO OF FLRS/UMBELLET (MAX)	AVERAGE UMBEL SIZE	UMBEL RAYS	FLOWER COLOUR	BRACTS	BRACTEOLES	SEPALS	RAY FLOWERS (FLORAL PSEUDOCOROLLA)	REFERENCES
						0 = unequal	0 = white	0 = absent	0 = absent	0 = absent	0 = absent
						1 = subequal or equal	1 = yellowish/yellow	1 = present	1 = present	1 = present	1 = floral
							2 = purplish/purple	2 = showy (hyperfloral pseudocorolla)	2 = showy (hyperfloral pseudocorolla)	2 = asymmetric
Aciphylla leighii	7	10	3	15	86	0	1	2	2	2	0	Allan, H.H. 1961: Flora of New Zealand. Vol. I. Indigenous Tracheophyta: Psilopsida, Lycopsida, Filicopsida, Gymnospermae, Dicotyled1s. Government Printer, Wellington.
Acronema astrantiifolium	5	12	7	12	90	0	0	0	0	2	0	Wu, Z., Raven, P. H., & Hong, D. (2005). Flora of China. Volume 14: Apiaceae through Ericaceae. Science Press.
Acronema paniculatum	3	5	3	7	22	0	0	0	0	2	0	Wu, Z., Raven, P. H., & Hong, D. (2005). Flora of China. Volume 14: Apiaceae through Ericaceae. Science Press.
Acronema schneideri	5	13	5	10	78	0	2	0	0	2	0	Wu, Z., Raven, P. H., & Hong, D. (2005). Flora of China. Volume 14: Apiaceae through Ericaceae. Science Press.
Aegopodium alpestre	9	17	?	?	?	0	0	0	0	0	0	Wu, Z., Raven, P. H., & Hong, D. (2005). Flora of China. Volume 14: Apiaceae through Ericaceae. Science Press.
Aegopodium handelii	9	11	?	?	?	0	0	0	0	0	0	Wu, Z., Raven, P. H., & Hong, D. (2005). Flora of China. Volume 14: Apiaceae through Ericaceae. Science Press.
Aegopodium latifolium	11	15	?	?	?	0	0	0	0	0	0	Wu, Z., Raven, P. H., & Hong, D. (2005). Flora of China. Volume 14: Apiaceae through Ericaceae. Science Press.
Aegopodium podagraria	10	20	10	20	250	0	0	0	0	0	0	Castroviejo, S. (Ed.). (1998). Flora ibérica: plantas vasculares de la Península Ibérica e Islas Baleares. Volume 10. Araliaceae, Umbelliferae. Editorial CSIC-CSIC Press.
Aegopodium tadshikorum	13	20	?	?	?	0	0	0	0	0	0	Wu, Z., Raven, P. H., & Hong, D. (2005). Flora of China. Volume 14: Apiaceae through Ericaceae. Science Press.
Aethusa cynapium	10	20	10	18	230	0	0	0	2	0	0	Davis, P. H., & Tan, K. (Eds.). (1972). Flora of Turkey and the Aegean islands. Volume 4: Rosaceae to Umbelliferae. Edinburgh University Press.
Afroligusticum piovanii	5	8	?	?	?	0	0	2	0	2	0	Zakharova, E. A., Degtjareva, G. V., Kljuykov, E. V., & Tilney, P. M. (2014). The taxonomic affinity of Carum piovanii Chiov. and some Bunium species (Apiaceae). South African journal of botany, 94, 122-128.
Aletes acaulis	6	17	8	17	169	0	1	0	2	2	0	Theobald, W. L., Tseng, C. C., & Mathias, M. E. (1964). A revision of Aletes and Neoparrya (Umbelliferae). Brittonia, 296-315.
Aletes humilis	3	5	5	7	25	0/1	1	0	2	2	0	Theobald, W. L., Tseng, C. C., & Mathias, M. E. (1964). A revision of Aletes and Neoparrya (Umbelliferae). Brittonia, 296-315.
Aletes macdougalii	4	8	6	11	56	0/1	1	0	2	2	0	Theobald, W. L., Tseng, C. C., & Mathias, M. E. (1964). A revision of Aletes and Neoparrya (Umbelliferae). Brittonia, 296-315.
Alococarpum erianthum	2	6	?	?	?	1	1	2	2	2	0	Rechinger, K. H. (1987). Flora iranica: Umbelliferae. Flora des iranischen Hochlandes und der umrahmeden Gebirge: Persien, Afghanistan, Teile von West-Pakistan, Nord-Iraq, Azerbaidjan, Turkmenistan. Akademische Druk Verlangstalt, Graz.
Ammi majus	20	50	10	20	600	0	0	2	2	0/1	0	Wu, Z., Raven, P. H., & Hong, D. (2005). Flora of China. Volume 14: Apiaceae through Ericaceae. Science Press.
Ammoides pusilla	4	20	?	?	?	0	0	0	2	0	0	Castroviejo, S. (Ed.). (1998). Flora ibérica: plantas vasculares de la Península Ibérica e Islas Baleares. Volume 10. Araliaceae, Umbelliferae. Editorial CSIC-CSIC Press.
Anethum graveolens	10	25	15	25	388	0	1	0	0	0	0	Wu, Z., Raven, P. H., & Hong, D. (2005). Flora of China. Volume 14: Apiaceae through Ericaceae. Science Press.
Angelica acutiloba	18	30	30	30	720	0	0	0/1/2	2	0	0	Wu, Z., Raven, P. H., & Hong, D. (2005). Flora of China. Volume 14: Apiaceae through Ericaceae. Science Press.
Angelica amurensis	20	45	30	45	1313	1	0	0	2	0	0	Wu, Z., Raven, P. H., & Hong, D. (2005). Flora of China. Volume 14: Apiaceae through Ericaceae. Science Press.
Angelica anomala	20	45	20	40	1100	1	0	0/1	2	0	0	Wu, Z., Raven, P. H., & Hong, D. (2005). Flora of China. Volume 14: Apiaceae through Ericaceae. Science Press.
Angelica archangelica	20	50	30	50	1550	0	0	0	2	0	0	Wu, Z., Raven, P. H., & Hong, D. (2005). Flora of China. Volume 14: Apiaceae through Ericaceae. Science Press.
Angelica balangshanensis	50	60	15	35	1425	0	0	0	2	0	0	Wu, Z., Raven, P. H., & Hong, D. (2005). Flora of China. Volume 14: Apiaceae through Ericaceae. Science Press.
Angelica biserrata	10	25	17	36	535	0	0	1	2	0	0	Wu, Z., Raven, P. H., & Hong, D. (2005). Flora of China. Volume 14: Apiaceae through Ericaceae. Science Press.
Angelica brevicaulis	20	40	24	25	740	0	0	1/2	2	0	0	Wu, Z., Raven, P. H., & Hong, D. (2005). Flora of China. Volume 14: Apiaceae through Ericaceae. Science Press.
Angelica cartilaginomarginata	7	14	10	25	210	1	0	0	2	0	0	Wu, Z., Raven, P. H., & Hong, D. (2005). Flora of China. Volume 14: Apiaceae through Ericaceae. Science Press.
Angelica czernaevia	12	20	15	30	390	0	0	1	2	2	1	Wu, Z., Raven, P. H., & Hong, D. (2005). Flora of China. Volume 14: Apiaceae through Ericaceae. Science Press.
Angelica dahurica	18	40	?	?	?	0	0	0	2	0	0	Wu, Z., Raven, P. H., & Hong, D. (2005). Flora of China. Volume 14: Apiaceae through Ericaceae. Science Press.
Angelica decurrens	20	40	?	?	?	1	0	2	2	0	0	Shishkin, B. K. (1950). Flora of the USSR, Volume 16-17: Umbelliflorae. Leningrad: Akademia Nauk.
Angelica decursiva	10	22	?	?	?	0	2	1/2	2	0	0	Wu, Z., Raven, P. H., & Hong, D. (2005). Flora of China. Volume 14: Apiaceae through Ericaceae. Science Press.
Angelica dielsii	15	25	?	?	?	0	0	0	2	0	0	Wu, Z., Raven, P. H., & Hong, D. (2005). Flora of China. Volume 14: Apiaceae through Ericaceae. Science Press.
Angelica duclouxii	25	50	?	?	?	0	0	0	2	0	0	Wu, Z., Raven, P. H., & Hong, D. (2005). Flora of China. Volume 14: Apiaceae through Ericaceae. Science Press.
Angelica fargesii	10	10	25	30	275	0	0	0	0	0	0	Wu, Z., Raven, P. H., & Hong, D. (2005). Flora of China. Volume 14: Apiaceae through Ericaceae. Science Press.
Angelica genuflexa	20	40	?	?	?	0	0	0	2	0	0	Wu, Z., Raven, P. H., & Hong, D. (2005). Flora of China. Volume 14: Apiaceae through Ericaceae. Science Press.
Angelica gigas	?	?	?	?	?	0	0	0	2	0	0	Wu, Z., Raven, P. H., & Hong, D. (2005). Flora of China. Volume 14: Apiaceae through Ericaceae. Science Press.
Angelica hirsutiflora	20	30	?	?	?	1	0	0/1	2	0	0	Wu, Z., Raven, P. H., & Hong, D. (2005). Flora of China. Volume 14: Apiaceae through Ericaceae. Science Press.
Angelica likiangensis	40	60	20	30	1300	0	0	0	2	0	0	Wu, Z., Raven, P. H., & Hong, D. (2005). Flora of China. Volume 14: Apiaceae through Ericaceae. Science Press.
Angelica maowenensis	40	80	40	60	3200	0	0	2	2	0	0	Wu, Z., Raven, P. H., & Hong, D. (2005). Flora of China. Volume 14: Apiaceae through Ericaceae. Science Press.
Angelica megaphylla	20	40	16	32	800	0	0	0/1	0	0	0	Wu, Z., Raven, P. H., & Hong, D. (2005). Flora of China. Volume 14: Apiaceae through Ericaceae. Science Press.
Angelica morii	10	50	15	20	575	1	0/1	0/1	2	0/1	0	Wu, Z., Raven, P. H., & Hong, D. (2005). Flora of China. Volume 14: Apiaceae through Ericaceae. Science Press.
Angelica nitida	9	19	20	40	470	0	0	0	2	0	0	Wu, Z., Raven, P. H., & Hong, D. (2005). Flora of China. Volume 14: Apiaceae through Ericaceae. Science Press.
Angelica omeiensis	14	21	15	27	389	0	1	0	2	0	0	Wu, Z., Raven, P. H., & Hong, D. (2005). Flora of China. Volume 14: Apiaceae through Ericaceae. Science Press.
Angelica polymorpha	10	20	?	?	?	0	0	0/1/2	2	0	0	Wu, Z., Raven, P. H., & Hong, D. (2005). Flora of China. Volume 14: Apiaceae through Ericaceae. Science Press.
Angelica pseudoselinum	20	60	16	22	820	0	0	2	2	0	0	Wu, Z., Raven, P. H., & Hong, D. (2005). Flora of China. Volume 14: Apiaceae through Ericaceae. Science Press.
Angelica pyrenaea	3	8	15	30	143	0	0	0/1	2	0	0	Castroviejo, S. (Ed.). (1998). Flora ibérica: plantas vasculares de la Península Ibérica e Islas Baleares. Volume 10. Araliaceae, Umbelliferae. Editorial CSIC-CSIC Press.
Angelica sinensis	10	30	13	36	605	0	0/2	0/1	2	0/1	0	Wu, Z., Raven, P. H., & Hong, D. (2005). Flora of China. Volume 14: Apiaceae through Ericaceae. Science Press.
Angelica sylvestris	15	30	?	?	?	0	0	2	2	0	0	Wu, Z., Raven, P. H., & Hong, D. (2005). Flora of China. Volume 14: Apiaceae through Ericaceae. Science Press.
Angelica tianmuensis	14	20	20	25	390	0	0	0/1	2	0	0	Wu, Z., Raven, P. H., & Hong, D. (2005). Flora of China. Volume 14: Apiaceae through Ericaceae. Science Press.
Angelica tsinlingensis	20	25	25	35	688	0	0	0	2	0	1	Wu, Z., Raven, P. H., & Hong, D. (2005). Flora of China. Volume 14: Apiaceae through Ericaceae. Science Press.
Angelica valida	25	55	30	40	1475	0	0	1/2	2	0	0	Wu, Z., Raven, P. H., & Hong, D. (2005). Flora of China. Volume 14: Apiaceae through Ericaceae. Science Press.
Anginon difforme	?	?	?	?	?	0	1	2	2	1	0	Allison, I., & van Wyk, B. E. (1997). A revision of the genus Anginon (Apiaceae). Nordic Journal of Botany, 17(6), 561-577.
Anginon fruticosum	?	?	?	?	?	0	1	2	2	1	0	Allison, I., & van Wyk, B. E. (1997). A revision of the genus Anginon (Apiaceae). Nordic Journal of Botany, 17(6), 561-577.
Anginon intermedium	?	?	?	?	?	0	1	2	2	1	0	Allison, I., & van Wyk, B. E. (1997). A revision of the genus Anginon (Apiaceae). Nordic Journal of Botany, 17(6), 561-577.
Anginon jaarsveldii	?	?	?	?	?	0	1	2	2	1	0	Allison, I., & van Wyk, B. E. (1997). A revision of the genus Anginon (Apiaceae). Nordic Journal of Botany, 17(6), 561-577.
Anginon paniculatum	?	?	?	?	?	0	1	2	2	1	0	Allison, I., & van Wyk, B. E. (1997). A revision of the genus Anginon (Apiaceae). Nordic Journal of Botany, 17(6), 561-577.
Anginon pumilum	?	?	?	?	?	0	1	2	2	1	0	Allison, I., & van Wyk, B. E. (1997). A revision of the genus Anginon (Apiaceae). Nordic Journal of Botany, 17(6), 561-577.
Anginon rugosum	?	?	?	?	?	0	1	2	2	1	0	Allison, I., & van Wyk, B. E. (1997). A revision of the genus Anginon (Apiaceae). Nordic Journal of Botany, 17(6), 561-577.
Anginon swellendamense	?	?	?	?	?	0	1	2	2	1	0	Allison, I., & van Wyk, B. E. (1997). A revision of the genus Anginon (Apiaceae). Nordic Journal of Botany, 17(6), 561-577.
Anginon verticillatum	?	?	?	?	?	0	1	2	2	1	0	Allison, I., & van Wyk, B. E. (1997). A revision of the genus Anginon (Apiaceae). Nordic Journal of Botany, 17(6), 561-577.
Anisosciadium orientale	3	5	8	8	32	0	0	2	2	2	1	Rechinger, K. H. (1987). Flora iranica: Umbelliferae. Flora des iranischen Hochlandes und der umrahmeden Gebirge: Persien, Afghanistan, Teile von West-Pakistan, Nord-Iraq, Azerbaidjan, Turkmenistan. Akademische Druk Verlangstalt, Graz.
Annesorhiza altiscapa	5	9	?	?	?	0	0/1	2	2	1	0	Tilney, P. M., & van Wyk, B. E. (2001). A revision of the genus Annesorhiza (Apiaceae). Nordic Journal of Botany, 21(6), 615-649.
Annesorhiza fibrosa	3	3	?	?	?	0	1	2	2	1	0	Tilney, P. M., & van Wyk, B. E. (2001). A revision of the genus Annesorhiza (Apiaceae). Nordic Journal of Botany, 21(6), 615-649.
Annesorhiza latifolia	3	10	?	?	?	0	1	2	2	1	0	Tilney, P. M., & van Wyk, B. E. (2001). A revision of the genus Annesorhiza (Apiaceae). Nordic Journal of Botany, 21(6), 615-649.
Annesorhiza macrocarpa	5	35	?	?	?	0	1	2	2	1	0	Tilney, P. M., & van Wyk, B. E. (2001). A revision of the genus Annesorhiza (Apiaceae). Nordic Journal of Botany, 21(6), 615-649.
Anthriscus caucalis	3	6	3	7	26	0	0	0/1	2	1	0	Davis, P. H., & Tan, K. (Eds.). (1972). Flora of Turkey and the Aegean islands. Volume 4: Rosaceae to Umbelliferae. Edinburgh University Press.
Anthriscus cerefolium	2	4	3	10	23	1	0	0	2	1	0	Davis, P. H., & Tan, K. (Eds.). (1972). Flora of Turkey and the Aegean islands. Volume 4: Rosaceae to Umbelliferae. Edinburgh University Press.
Anthriscus kotschyi	3	7	4	9	38	1	0	0	2	0	0	Davis, P. H., & Tan, K. (Eds.). (1972). Flora of Turkey and the Aegean islands. Volume 4: Rosaceae to Umbelliferae. Edinburgh University Press.
Anthriscus schmalhausenii	6	9	?	?	?	0	0	0	2	0	0	Shishkin, B. K. (1950). Flora of the USSR, Volume 16-17: Umbelliflorae. Leningrad: Akademia Nauk.
Anthriscus sylvestris	6	12	4	8	60	0	0	0	2	0	0	Wu, Z., Raven, P. H., & Hong, D. (2005). Flora of China. Volume 14: Apiaceae through Ericaceae. Science Press.
Aphanopleura capillifolia	3	8	7	12	59	0	0/2	0/1	2	0	0	Wu, Z., Raven, P. H., & Hong, D. (2005). Flora of China. Volume 14: Apiaceae through Ericaceae. Science Press.
Apium graveolens	3	16	4	10	86	0	0	0	0	0	0	Wu, Z., Raven, P. H., & Hong, D. (2005). Flora of China. Volume 14: Apiaceae through Ericaceae. Science Press.
Arcuatopterus thalictroideus	3	7	4	10	41	0	0/2	0	0	1	0	Wu, Z., Raven, P. H., & Hong, D. (2005). Flora of China. Volume 14: Apiaceae through Ericaceae. Science Press.
Arracacia filipes	4	12	?	?	?	0	1	0	2	0	0	Mathias, M. E., & Constance, L. (1973). New and reconsidered Mexican Umbelliferae. Contrib Univ Mich Herbar.
Arracacia macvaughii	3	5	?	?	?	0	0	0/1	1/2	0	0	Mathias, M. E., & Constance, L. (1973). New and reconsidered Mexican Umbelliferae. Contrib Univ Mich Herbar.
Artedia squamata	10	20	10	40	450	0	0	2	2	2	1	Rechinger, K. H. (1987). Flora iranica: Umbelliferae. Flora des iranischen Hochlandes und der umrahmeden Gebirge: Persien, Afghanistan, Teile von West-Pakistan, Nord-Iraq, Azerbaidjan, Turkmenistan. Akademische Druk Verlangstalt, Graz.
Astrodaucus littoralis	10	18	?	?	?	0	0	0	2	2	1	Rechinger, K. H. (1987). Flora iranica: Umbelliferae. Flora des iranischen Hochlandes und der umrahmeden Gebirge: Persien, Afghanistan, Teile von West-Pakistan, Nord-Iraq, Azerbaidjan, Turkmenistan. Akademische Druk Verlangstalt, Graz.
Astrodaucus orientalis	11	28	?	?	?	0	0	0	2	2	1	Davis, P. H., & Tan, K. (Eds.). (1972). Flora of Turkey and the Aegean islands. Volume 4: Rosaceae to Umbelliferae. Edinburgh University Press.
Aulacospermum simplex	5	11	7	16	106	0	2	2	2	2	0	Wu, Z., Raven, P. H., & Hong, D. (2005). Flora of China. Volume 14: Apiaceae through Ericaceae. Science Press.
Azilia eryngioides	4	10	7	11	69	1	0/2	2	2	1	0	Rechinger, K. H. (1987). Flora iranica: Umbelliferae. Flora des iranischen Hochlandes und der umrahmeden Gebirge: Persien, Afghanistan, Teile von West-Pakistan, Nord-Iraq, Azerbaidjan, Turkmenistan. Akademische Druk Verlangstalt, Graz.
Berula erecta	5	20	10	20	225	0	0	2	2	1	0	Wu, Z., Raven, P. H., & Hong, D. (2005). Flora of China. Volume 14: Apiaceae through Ericaceae. Science Press.
Bifora radians	2	8	?	?	?	0	0	0/1	0/2	3	1	Davis, P. H., & Tan, K. (Eds.). (1972). Flora of Turkey and the Aegean islands. Volume 4: Rosaceae to Umbelliferae. Edinburgh University Press.
Bifora testiculata	1	3	2	3	6	0	0	0/1	0/2	3	1	Davis, P. H., & Tan, K. (Eds.). (1972). Flora of Turkey and the Aegean islands. Volume 4: Rosaceae to Umbelliferae. Edinburgh University Press.
Bunium avromanum	7	8	7	12	73	0	0	2	2	0	0	Rechinger, K. H. (1987). Flora iranica: Umbelliferae. Flora des iranischen Hochlandes und der umrahmeden Gebirge: Persien, Afghanistan, Teile von West-Pakistan, Nord-Iraq, Azerbaidjan, Turkmenistan. Akademische Druk Verlangstalt, Graz.
Bunium bulbocastanum	8	16	15	20	220	1	0	2	2	0	0	Castroviejo, S. (Ed.). (1998). Flora ibérica: plantas vasculares de la Península Ibérica e Islas Baleares. Volume 10. Araliaceae, Umbelliferae. Editorial CSIC-CSIC Press.
Bunium cornigerum	6	9	10	15	98	0	0	2	2	0	0	Rechinger, K. H. (1987). Flora iranica: Umbelliferae. Flora des iranischen Hochlandes und der umrahmeden Gebirge: Persien, Afghanistan, Teile von West-Pakistan, Nord-Iraq, Azerbaidjan, Turkmenistan. Akademische Druk Verlangstalt, Graz.
Bunium elegans	9	21	15	20	278	1	0/2	2	2	0	0	Rechinger, K. H. (1987). Flora iranica: Umbelliferae. Flora des iranischen Hochlandes und der umrahmeden Gebirge: Persien, Afghanistan, Teile von West-Pakistan, Nord-Iraq, Azerbaidjan, Turkmenistan. Akademische Druk Verlangstalt, Graz.
Bunium ferulaceum	6	13	11	17	144	0	0	2	2	0/1	0	Davis, P. H., & Tan, K. (Eds.). (1972). Flora of Turkey and the Aegean islands. Volume 4: Rosaceae to Umbelliferae. Edinburgh University Press.
Bunium microcarpum	4	13	5	20	140	0	0	0/1/2	0/1/2	0/1	0	Davis, P. H., & Tan, K. (Eds.). (1972). Flora of Turkey and the Aegean islands. Volume 4: Rosaceae to Umbelliferae. Edinburgh University Press.
Bunium pachypodum	8	25	11	22	319	0	0	2	2	1	0	Castroviejo, S. (Ed.). (1998). Flora ibérica: plantas vasculares de la Península Ibérica e Islas Baleares. Volume 10. Araliaceae, Umbelliferae. Editorial CSIC-CSIC Press.
Bunium paucifolium	3	15	5	20	158	1	0	2	2	0/1	0	Davis, P. H., & Tan, K. (Eds.). (1972). Flora of Turkey and the Aegean islands. Volume 4: Rosaceae to Umbelliferae. Edinburgh University Press.
Bunium rectangulum	3	8	5	12	56	0	0	2	2	0	0	Rechinger, K. H. (1987). Flora iranica: Umbelliferae. Flora des iranischen Hochlandes und der umrahmeden Gebirge: Persien, Afghanistan, Teile von West-Pakistan, Nord-Iraq, Azerbaidjan, Turkmenistan. Akademische Druk Verlangstalt, Graz.
Bunium verruculosum	12	12	15	20	210	1	0	2	2	0	0	Rechinger, K. H. (1987). Flora iranica: Umbelliferae. Flora des iranischen Hochlandes und der umrahmeden Gebirge: Persien, Afghanistan, Teile von West-Pakistan, Nord-Iraq, Azerbaidjan, Turkmenistan. Akademische Druk Verlangstalt, Graz.
Bupleurum alatum	1	3	4	10	17	0	1	1/2	2	0	0	Wu, Z., Raven, P. H., & Hong, D. (2005). Flora of China. Volume 14: Apiaceae through Ericaceae. Science Press.
Bupleurum angulosum	3	8	10	50	215	0	1	2	3	0	0	Castroviejo, S. (Ed.). (1998). Flora ibérica: plantas vasculares de la Península Ibérica e Islas Baleares. Volume 10. Araliaceae, Umbelliferae. Editorial CSIC-CSIC Press.
Bupleurum angustissimum	5	7	12	16	86	0	1	0/1	2	0	0	Wu, Z., Raven, P. H., & Hong, D. (2005). Flora of China. Volume 14: Apiaceae through Ericaceae. Science Press.
Bupleurum barceloi	3	12	3	10	65	0	1	2	2	0	0	Castroviejo, S. (Ed.). (1998). Flora ibérica: plantas vasculares de la Península Ibérica e Islas Baleares. Volume 10. Araliaceae, Umbelliferae. Editorial CSIC-CSIC Press.
Bupleurum bicaule	4	7	7	13	60	0	1	1/2	2	0	0	Wu, Z., Raven, P. H., & Hong, D. (2005). Flora of China. Volume 14: Apiaceae through Ericaceae. Science Press.
Bupleurum candollei	4	8	10	15	80	0	1/2	2	3	0	0	Wu, Z., Raven, P. H., & Hong, D. (2005). Flora of China. Volume 14: Apiaceae through Ericaceae. Science Press.
Bupleurum chaishoui	3	5	4	10	31	0	1	2	3	0	0	Wu, Z., Raven, P. H., & Hong, D. (2005). Flora of China. Volume 14: Apiaceae through Ericaceae. Science Press.
Bupleurum chinense	3	8	5	10	48	0	1	0/1	3	0	0	Wu, Z., Raven, P. H., & Hong, D. (2005). Flora of China. Volume 14: Apiaceae through Ericaceae. Science Press.
Bupleurum commelynoideum	3	7	16	30	129	0	1/2	0/1	3	0	0	Wu, Z., Raven, P. H., & Hong, D. (2005). Flora of China. Volume 14: Apiaceae through Ericaceae. Science Press.
Bupleurum condensatum	4	7	14	20	98	0	1/2	2	2	0	0	Wu, Z., Raven, P. H., & Hong, D. (2005). Flora of China. Volume 14: Apiaceae through Ericaceae. Science Press.
Bupleurum dalhousieanum	2	4	16	24	64	0	2	1/2	3	0	0	Wu, Z., Raven, P. H., & Hong, D. (2005). Flora of China. Volume 14: Apiaceae through Ericaceae. Science Press.
Bupleurum densiflorum	2	4	10	20	50	0	1	1/2	3	0	0	Wu, Z., Raven, P. H., & Hong, D. (2005). Flora of China. Volume 14: Apiaceae through Ericaceae. Science Press.
Bupleurum dielsianum	4	10	10	14	90	0	1	2	2	0	0	Wu, Z., Raven, P. H., & Hong, D. (2005). Flora of China. Volume 14: Apiaceae through Ericaceae. Science Press.
Bupleurum euphorbioides	4	11	16	24	164	0	1	2	3	0	0	Wu, Z., Raven, P. H., & Hong, D. (2005). Flora of China. Volume 14: Apiaceae through Ericaceae. Science Press.
Bupleurum falcatum	3	15	3	25	192	0	1	1/2	2	0	0	Castroviejo, S. (Ed.). (1998). Flora ibérica: plantas vasculares de la Península Ibérica e Islas Baleares. Volume 10. Araliaceae, Umbelliferae. Editorial CSIC-CSIC Press.
Bupleurum fruticosum	3	25	5	18	233	0	1	2	2	0	0	Castroviejo, S. (Ed.). (1998). Flora ibérica: plantas vasculares de la Península Ibérica e Islas Baleares. Volume 10. Araliaceae, Umbelliferae. Editorial CSIC-CSIC Press.
Bupleurum gerardii	1	10	1	8	41	0	1	1/2	2	0	0	Castroviejo, S. (Ed.). (1998). Flora ibérica: plantas vasculares de la Península Ibérica e Islas Baleares. Volume 10. Araliaceae, Umbelliferae. Editorial CSIC-CSIC Press.
Bupleurum gibraltaricum	3	57	3	25	717	0	1	3	3	0	0	Castroviejo, S. (Ed.). (1998). Flora ibérica: plantas vasculares de la Península Ibérica e Islas Baleares. Volume 10. Araliaceae, Umbelliferae. Editorial CSIC-CSIC Press.
Bupleurum gracilipes	2	5	5	10	30	0	1	2	2	0	0	Wu, Z., Raven, P. H., & Hong, D. (2005). Flora of China. Volume 14: Apiaceae through Ericaceae. Science Press.
Bupleurum gracillimum	3	3	3	9	18	0	1	2	2	0	0	Wu, Z., Raven, P. H., & Hong, D. (2005). Flora of China. Volume 14: Apiaceae through Ericaceae. Science Press.
Bupleurum hamiltonii	2	7	5	11	44	0	1	2	2	0	0	Wu, Z., Raven, P. H., & Hong, D. (2005). Flora of China. Volume 14: Apiaceae through Ericaceae. Science Press.
Bupleurum kaoi	5	6	5	5	28	0	1	2	2	0	0	Wu, Z., Raven, P. H., & Hong, D. (2005). Flora of China. Volume 14: Apiaceae through Ericaceae. Science Press.
Bupleurum komarovianum	4	13	6	14	103	0	1	1/2	2	0	0	Wu, Z., Raven, P. H., & Hong, D. (2005). Flora of China. Volume 14: Apiaceae through Ericaceae. Science Press.
Bupleurum krylovianum	10	20	18	22	310	0	1	2	2	0	0	Wu, Z., Raven, P. H., & Hong, D. (2005). Flora of China. Volume 14: Apiaceae through Ericaceae. Science Press.
Bupleurum kunmingense	4	11	8	14	93	0	1	2	3	0	0	Wu, Z., Raven, P. H., & Hong, D. (2005). Flora of China. Volume 14: Apiaceae through Ericaceae. Science Press.
Bupleurum kweichowense	5	6	10	14	67	0	1	1	3	0	0	Wu, Z., Raven, P. H., & Hong, D. (2005). Flora of China. Volume 14: Apiaceae through Ericaceae. Science Press.
Bupleurum longicaule	3	12	20	20	150	0	1/2	1/2	3	0	0	Wu, Z., Raven, P. H., & Hong, D. (2005). Flora of China. Volume 14: Apiaceae through Ericaceae. Science Press.
Bupleurum longiradiatum	3	9	5	16	80	0	1/2	1/2	2	0	0	Wu, Z., Raven, P. H., & Hong, D. (2005). Flora of China. Volume 14: Apiaceae through Ericaceae. Science Press.
Bupleurum luxiense	2	9	8	17	85	0	1	2	2	0	0	Wu, Z., Raven, P. H., & Hong, D. (2005). Flora of China. Volume 14: Apiaceae through Ericaceae. Science Press.
Bupleurum malconense	3	5	7	11	38	0	1	2	2	0	0	Wu, Z., Raven, P. H., & Hong, D. (2005). Flora of China. Volume 14: Apiaceae through Ericaceae. Science Press.
Bupleurum marginatum	3	7	6	12	51	0	1	2	2	0	0	Wu, Z., Raven, P. H., & Hong, D. (2005). Flora of China. Volume 14: Apiaceae through Ericaceae. Science Press.
Bupleurum microcephalum	3	9	6	12	63	0	1	2	2	0	0	Wu, Z., Raven, P. H., & Hong, D. (2005). Flora of China. Volume 14: Apiaceae through Ericaceae. Science Press.
Bupleurum polyclonum	3	6	7	15	56	0	1	2	3	0	0	Wu, Z., Raven, P. H., & Hong, D. (2005). Flora of China. Volume 14: Apiaceae through Ericaceae. Science Press.
Bupleurum praealtum	1	6	1	6	19	0	1	2	2	0	0	Castroviejo, S. (Ed.). (1998). Flora ibérica: plantas vasculares de la Península Ibérica e Islas Baleares. Volume 10. Araliaceae, Umbelliferae. Editorial CSIC-CSIC Press.
Bupleurum pusillum	3	6	10	15	60	0	1	1/2	2	0	0	Wu, Z., Raven, P. H., & Hong, D. (2005). Flora of China. Volume 14: Apiaceae through Ericaceae. Science Press.
Bupleurum ranunculoides	1	10	4	25	127	0	1	2	3	0	0	Castroviejo, S. (Ed.). (1998). Flora ibérica: plantas vasculares de la Península Ibérica e Islas Baleares. Volume 10. Araliaceae, Umbelliferae. Editorial CSIC-CSIC Press.
Bupleurum rockii	3	12	10	12	87	0	1	1/2	3	0	0	Wu, Z., Raven, P. H., & Hong, D. (2005). Flora of China. Volume 14: Apiaceae through Ericaceae. Science Press.
Bupleurum rotundifolium	3	8	5	15	68	0	1	0	3	0	0	Castroviejo, S. (Ed.). (1998). Flora ibérica: plantas vasculares de la Península Ibérica e Islas Baleares. Volume 10. Araliaceae, Umbelliferae. Editorial CSIC-CSIC Press.
Bupleurum scorzonerifolium	3	8	6	15	69	0	1	2	2	0	0	Wu, Z., Raven, P. H., & Hong, D. (2005). Flora of China. Volume 14: Apiaceae through Ericaceae. Science Press.
Bupleurum semicompositum	2	12	2	9	56	0	1	2	3	0	0	Castroviejo, S. (Ed.). (1998). Flora ibérica: plantas vasculares de la Península Ibérica e Islas Baleares. Volume 10. Araliaceae, Umbelliferae. Editorial CSIC-CSIC Press.
Bupleurum sibiricum	5	14	10	20	165	0	1	1/2	2	0	0	Wu, Z., Raven, P. H., & Hong, D. (2005). Flora of China. Volume 14: Apiaceae through Ericaceae. Science Press.
Bupleurum smithii	4	9	?	?	?	0	1	0/1	3	0	0	Wu, Z., Raven, P. H., & Hong, D. (2005). Flora of China. Volume 14: Apiaceae through Ericaceae. Science Press.
Bupleurum tenuissimum	1	3	1	6	10	0	1	1/2	2	0	0	Castroviejo, S. (Ed.). (1998). Flora ibérica: plantas vasculares de la Península Ibérica e Islas Baleares. Volume 10. Araliaceae, Umbelliferae. Editorial CSIC-CSIC Press.
Bupleurum triradiatum	2	3	18	26	57	?	1/2	1/2	3	0	0	Wu, Z., Raven, P. H., & Hong, D. (2005). Flora of China. Volume 14: Apiaceae through Ericaceae. Science Press.
Bupleurum wenchuanense	1	3	1	4	7	0	1	2	2	0	0	Wu, Z., Raven, P. H., & Hong, D. (2005). Flora of China. Volume 14: Apiaceae through Ericaceae. Science Press.
Bupleurum yinchowense	3	9	6	9	50	0	1	0/1	2	0	0	Wu, Z., Raven, P. H., & Hong, D. (2005). Flora of China. Volume 14: Apiaceae through Ericaceae. Science Press.
Cachrys cristata	7	12	?	?	?	?	1	2	2	2	0	Davis, P. H., & Tan, K. (Eds.). (1972). Flora of Turkey and the Aegean islands. Volume 4: Rosaceae to Umbelliferae. Edinburgh University Press.
Cachrys libanotis	8	23	?	?	?	0	1	2	2	1	0	Castroviejo, S. (Ed.). (1998). Flora ibérica: plantas vasculares de la Península Ibérica e Islas Baleares. Volume 10. Araliaceae, Umbelliferae. Editorial CSIC-CSIC Press.
Cachrys sicula	8	30	?	?	?	0	1	2	2	1	0	Castroviejo, S. (Ed.). (1998). Flora ibérica: plantas vasculares de la Península Ibérica e Islas Baleares. Volume 10. Araliaceae, Umbelliferae. Editorial CSIC-CSIC Press.
Calyptrosciadium polycladum	1	5	2	10	26	0	1	1/2	1/2	2	0	Rechinger, K. H. (1987). Flora iranica: Umbelliferae. Flora des iranischen Hochlandes und der umrahmeden Gebirge: Persien, Afghanistan, Teile von West-Pakistan, Nord-Iraq, Azerbaidjan, Turkmenistan. Akademische Druk Verlangstalt, Graz.
Capnophyllum africanum	?	?	?	?	?	0	0	2	2	0	0	Magee, A. R., Van Wyk, B. E., Tilney, P. M., & Downie, S. R. (2009). Generic delimitations and relationships of the Cape genera Capnophyllum, Dasispermum, and Sonderina, the North African genera Krubera and Stoibrax, and a new monotypic genus of the subfamily Apioideae (Apiaceae). Systematic Botany, 34(3), 580-594.
Capnophyllum leiocarpon	2	8	10	25	110	0	0	2	2	0	0	Magee, A. R., Van Wyk, B. E., Tilney, P. M., & Downie, S. R. (2009). A taxonomic revision of Capnophyllum (Apiaceae: Apioideae). South African Journal of Botany, 75(2), 283-291.
Capnophyllum lutzeyeri	3	15	7	10	86	0	0	2	2	0	0	Magee, A. R., Van Wyk, B. E., Tilney, P. M., & Downie, S. R. (2009). A taxonomic revision of Capnophyllum (Apiaceae: Apioideae). South African Journal of Botany, 75(2), 283-291.
Capnophyllum macrocarpum	8	7	10	15	93	0	0	2	2	0	0	Magee, A. R., Van Wyk, B. E., Tilney, P. M., & Downie, S. R. (2009). A taxonomic revision of Capnophyllum (Apiaceae: Apioideae). South African Journal of Botany, 75(2), 283-291.
Caropsis verticillatoinundata	3	10	3	11	60	1	0	2	2	1	0	Castroviejo, S. (Ed.). (1998). Flora ibérica: plantas vasculares de la Península Ibérica e Islas Baleares. Volume 10. Araliaceae, Umbelliferae. Editorial CSIC-CSIC Press.
Carum buriaticum	9	15	10	30	270	0/1	0	2	2	0	0	Wu, Z., Raven, P. H., & Hong, D. (2005). Flora of China. Volume 14: Apiaceae through Ericaceae. Science Press.
Carum carvi	3	10	4	15	81	0	0	0	0	0	0	Wu, Z., Raven, P. H., & Hong, D. (2005). Flora of China. Volume 14: Apiaceae through Ericaceae. Science Press.
Carum caucasicum	3	11	8	15	95	0	0	2	2	0/1	0	Davis, P. H., & Tan, K. (Eds.). (1972). Flora of Turkey and the Aegean islands. Volume 4: Rosaceae to Umbelliferae. Edinburgh University Press.
Carum meifolium	3	12	10	12	87	0	0	2	2	0/1	0	Davis, P. H., & Tan, K. (Eds.). (1972). Flora of Turkey and the Aegean islands. Volume 4: Rosaceae to Umbelliferae. Edinburgh University Press.
Carum multiflorum	15	20	15	20	313	1	0	2	2	0/1	0	Davis, P. H., & Tan, K. (Eds.). (1972). Flora of Turkey and the Aegean islands. Volume 4: Rosaceae to Umbelliferae. Edinburgh University Press.
Carum porphyrocoleon	8	16	10	12	136	1	0	0	0	0/1	0	Davis, P. H., & Tan, K. (Eds.). (1972). Flora of Turkey and the Aegean islands. Volume 4: Rosaceae to Umbelliferae. Edinburgh University Press.
Caucalis platycarpos	2	5	?	?	?	0	0	0/1	2	2	0	Davis, P. H., & Tan, K. (Eds.). (1972). Flora of Turkey and the Aegean islands. Volume 4: Rosaceae to Umbelliferae. Edinburgh University Press.
Cenolophium denudatum	10	25	12	16	260	1	0	0/1/2	2	0	0	Wu, Z., Raven, P. H., & Hong, D. (2005). Flora of China. Volume 14: Apiaceae through Ericaceae. Science Press.
Cervaria cervariifolia	5	18	?	?	?	0	0	2	2	1	0	Rechinger, K. H. (1987). Flora iranica: Umbelliferae. Flora des iranischen Hochlandes und der umrahmeden Gebirge: Persien, Afghanistan, Teile von West-Pakistan, Nord-Iraq, Azerbaidjan, Turkmenistan. Akademische Druk Verlangstalt, Graz.
Cervaria rivini	20	30	?	?	?	1	0	2	2	1	0	Shishkin, B. K. (1950). Flora of the USSR, Volume 16-17: Umbelliflorae. Leningrad: Akademia Nauk.
Chaerophyllum andicola	1	1	10	30	20	1	0/2	0	2	0	0	Mathias, M. E., & Constance, L. (1955). The genus Oreomyrrhis (Umbelliferae): a problem in South Pacific distribution. University of California Press.
Chaerophyllum angelicifolium	10	17	16	20	250	0	0	0/1	2	0	0	Davis, P. H., & Tan, K. (Eds.). (1972). Flora of Turkey and the Aegean islands. Volume 4: Rosaceae to Umbelliferae. Edinburgh University Press.
Chaerophyllum argenteum	1	1	15	25	20	1	0	0	3	0	0	Mathias, M. E., & Constance, L. (1955). The genus Oreomyrrhis (Umbelliferae): a problem in South Pacific distribution. University of California Press.
Chaerophyllum aromaticum	12	20	?	?	?	0	0	0/1	2	0	0	Shishkin, B. K. (1950). Flora of the USSR, Volume 16-17: Umbelliflorae. Leningrad: Akademia Nauk.
Chaerophyllum astrantiae	6	11	4	10	67	1	0	0/1	3	0	0	Davis, P. H., & Tan, K. (Eds.). (1972). Flora of Turkey and the Aegean islands. Volume 4: Rosaceae to Umbelliferae. Edinburgh University Press.
Chaerophyllum aureum	15	25	5	12	188	0	0	0/1	2	1	0	Davis, P. H., & Tan, K. (Eds.). (1972). Flora of Turkey and the Aegean islands. Volume 4: Rosaceae to Umbelliferae. Edinburgh University Press.
Chaerophyllum borneense	1	1	?	10	?	1	2	0	3	0	0	Mathias, M. E., & Constance, L. (1955). The genus Oreomyrrhis (Umbelliferae): a problem in South Pacific distribution. University of California Press.
Chaerophyllum borodinii	3	4	?	?	?	0	0	0/1	2	0	0	Shishkin, B. K. (1950). Flora of the USSR, Volume 16-17: Umbelliflorae. Leningrad: Akademia Nauk.
Chaerophyllum brevipes	1	1	10	15	13	1	0/2	0	3	0	0	Mathias, M. E., & Constance, L. (1955). The genus Oreomyrrhis (Umbelliferae): a problem in South Pacific distribution. University of California Press.
Chaerophyllum bulbosum	6	13	8	14	115	0	0	0/1	2	0	0	Davis, P. H., & Tan, K. (Eds.). (1972). Flora of Turkey and the Aegean islands. Volume 4: Rosaceae to Umbelliferae. Edinburgh University Press.
Chaerophyllum byzantinum	10	30	1	8	125	0	0	0/2	2	0	0	Davis, P. H., & Tan, K. (Eds.). (1972). Flora of Turkey and the Aegean islands. Volume 4: Rosaceae to Umbelliferae. Edinburgh University Press.
Chaerophyllum colensoi	1	1	5	20	13	1	0	0	2	0	0	Mathias, M. E., & Constance, L. (1955). The genus Oreomyrrhis (Umbelliferae): a problem in South Pacific distribution. University of California Press.
Chaerophyllum crinitum	5	14	10	17	144	0	0	0/1	2	0	1	Davis, P. H., & Tan, K. (Eds.). (1972). Flora of Turkey and the Aegean islands. Volume 4: Rosaceae to Umbelliferae. Edinburgh University Press.
Chaerophyllum gunnii	1	1	10	25	18	1	0	0	3	0	0	Mathias, M. E., & Constance, L. (1955). The genus Oreomyrrhis (Umbelliferae): a problem in South Pacific distribution. University of California Press.
Chaerophyllum hirsutum	?	?	?	?	?	0	0	0/1	2	0	0	Castroviejo, S. (Ed.). (1998). Flora ibérica: plantas vasculares de la Península Ibérica e Islas Baleares. Volume 10. Araliaceae, Umbelliferae. Editorial CSIC-CSIC Press.
Chaerophyllum humile	4	7	?	?	?	0	0	0/1	2	0	0	Shishkin, B. K. (1950). Flora of the USSR, Volume 16-17: Umbelliflorae. Leningrad: Akademia Nauk.
Chaerophyllum involucratum	1	1	10	15	13	1	0	0	3	0	0	Mathias, M. E., & Constance, L. (1955). The genus Oreomyrrhis (Umbelliferae): a problem in South Pacific distribution. University of California Press.
Chaerophyllum khorossanicum	3	7	3	9	36	0	0	0	2	0	0	Rechinger, K. H. (1987). Flora iranica: Umbelliferae. Flora des iranischen Hochlandes und der umrahmeden Gebirge: Persien, Afghanistan, Teile von West-Pakistan, Nord-Iraq, Azerbaidjan, Turkmenistan. Akademische Druk Verlangstalt, Graz.
Chaerophyllum libanoticum	10	30	1	8	125	0	0	0/2	2	0	0	Davis, P. H., & Tan, K. (Eds.). (1972). Flora of Turkey and the Aegean islands. Volume 4: Rosaceae to Umbelliferae. Edinburgh University Press.
Chaerophyllum lineare	1	1	8	25	17	1	2	0	2	0	0	Mathias, M. E., & Constance, L. (1955). The genus Oreomyrrhis (Umbelliferae): a problem in South Pacific distribution. University of California Press.
Chaerophyllum macropodum	5	8	12	12	78	0	0	0/1	2	0	1	Davis, P. H., & Tan, K. (Eds.). (1972). Flora of Turkey and the Aegean islands. Volume 4: Rosaceae to Umbelliferae. Edinburgh University Press.
Chaerophyllum macrospermum	6	13	10	20	160	1	0	0/1	2	0	0	Davis, P. H., & Tan, K. (Eds.). (1972). Flora of Turkey and the Aegean islands. Volume 4: Rosaceae to Umbelliferae. Edinburgh University Press.
Chaerophyllum meyeri	6	13	8	14	115	0	0	0/1	2	0	1	Rechinger, K. H. (1987). Flora iranica: Umbelliferae. Flora des iranischen Hochlandes und der umrahmeden Gebirge: Persien, Afghanistan, Teile von West-Pakistan, Nord-Iraq, Azerbaidjan, Turkmenistan. Akademische Druk Verlangstalt, Graz.
Chaerophyllum nodosum	2	4	4	10	24	0	0	0	2	0	0	Castroviejo, S. (Ed.). (1998). Flora ibérica: plantas vasculares de la Península Ibérica e Islas Baleares. Volume 10. Araliaceae, Umbelliferae. Editorial CSIC-CSIC Press.
Chaerophyllum papuanum	1	1	15	20	18	1	2	0	2	0	0	Mathias, M. E., & Constance, L. (1955). The genus Oreomyrrhis (Umbelliferae): a problem in South Pacific distribution. University of California Press.
Chaerophyllum prescottii	8	18	?	?	?	0	0	0	2	0	0	Wu, Z., Raven, P. H., & Hong, D. (2005). Flora of China. Volume 14: Apiaceae through Ericaceae. Science Press.
Chaerophyllum reflexum	5	11	?	?	?	0	0	0	2	0	0	Rechinger, K. H. (1987). Flora iranica: Umbelliferae. Flora des iranischen Hochlandes und der umrahmeden Gebirge: Persien, Afghanistan, Teile von West-Pakistan, Nord-Iraq, Azerbaidjan, Turkmenistan. Akademische Druk Verlangstalt, Graz.
Chaerophyllum roseum	8	8	6	12	72	0	0	0/1	2	0	0	Davis, P. H., & Tan, K. (Eds.). (1972). Flora of Turkey and the Aegean islands. Volume 4: Rosaceae to Umbelliferae. Edinburgh University Press.
Chaerophyllum rubellum	5	11	?	?	?	0	2	0/2	2	0	0	Shishkin, B. K. (1950). Flora of the USSR, Volume 16-17: Umbelliflorae. Leningrad: Akademia Nauk.
Chaerophyllum taiwanianum	1	1	?	?	?	1	0	0	3	0	0	Mathias, M. E., & Constance, L. (1955). The genus Oreomyrrhis (Umbelliferae): a problem in South Pacific distribution. University of California Press.
Chaerophyllum temulum	4	12	8	17	118	0	0	0/1	1	0	0	Davis, P. H., & Tan, K. (Eds.). (1972). Flora of Turkey and the Aegean islands. Volume 4: Rosaceae to Umbelliferae. Edinburgh University Press.
Chaerophyllum villarsii	4	20	?	?	?	0	0	0/1	2	0	0	Castroviejo, S. (Ed.). (1998). Flora ibérica: plantas vasculares de la Península Ibérica e Islas Baleares. Volume 10. Araliaceae, Umbelliferae. Editorial CSIC-CSIC Press.
Chaerophyllum villosum	2	5	9	13	42	0	0/1/2	0	2	0	0	Wu, Z., Raven, P. H., & Hong, D. (2005). Flora of China. Volume 14: Apiaceae through Ericaceae. Science Press.
Chamaesciadium acaule	6	8	15	25	145	0	1	2	2	0	0	Davis, P. H., & Tan, K. (Eds.). (1972). Flora of Turkey and the Aegean islands. Volume 4: Rosaceae to Umbelliferae. Edinburgh University Press.
Chamaesium paradoxum	6	17	5	15	143	0	0/1	2	2	1	0	Wu, Z., Raven, P. H., & Hong, D. (2005). Flora of China. Volume 14: Apiaceae through Ericaceae. Science Press.
Chamaesium thalictrifolium	6	13	5	15	113	0	0/1	2	2	1	0	Wu, Z., Raven, P. H., & Hong, D. (2005). Flora of China. Volume 14: Apiaceae through Ericaceae. Science Press.
Chamaesium wolffianum	5	8	5	15	73	0	1	0	0	1	0	Wu, Z., Raven, P. H., & Hong, D. (2005). Flora of China. Volume 14: Apiaceae through Ericaceae. Science Press.
Changium smyrnioides	4	10	8	20	116	0	0	0/1	2	1	0	Wu, Z., Raven, P. H., & Hong, D. (2005). Flora of China. Volume 14: Apiaceae through Ericaceae. Science Press.
Choritaenia capensis	?	?	?	?	?	0	0/2	2	2	1	0	Liu, M. R., Van Wyk, B. E., & Tilney, P. M. (2007). A revision of the genus Choritaenia (Apiaceae). South African Journal of Botany, 73(2), 184-189.
Chuanminshen violaceum	4	8	?	?	?	0	1	0	0	2	0	Wu, Z., Raven, P. H., & Hong, D. (2005). Flora of China. Volume 14: Apiaceae through Ericaceae. Science Press.
Cicuta virosa	10	20	30	50	650	1	0	0	2	3	0	Davis, P. H., & Tan, K. (Eds.). (1972). Flora of Turkey and the Aegean islands. Volume 4: Rosaceae to Umbelliferae. Edinburgh University Press.
Cnidium dauricum	10	20	10	20	250	0	0	2	2	0	0	Wu, Z., Raven, P. H., & Hong, D. (2005). Flora of China. Volume 14: Apiaceae through Ericaceae. Science Press.
Cnidium monnieri	8	30	15	20	360	0	0	2	2	0/1	0	Wu, Z., Raven, P. H., & Hong, D. (2005). Flora of China. Volume 14: Apiaceae through Ericaceae. Science Press.
Coaxana bambusioides	30	45	2	12	300	0	2	0	0	0	0	Mathias, M. E., & Constance, L. (1973). New and reconsidered Mexican Umbelliferae. Contrib Univ Mich Herbar.
Conium maculatum	10	20	10	20	250	0	0	2	2	0	0	Wu, Z., Raven, P. H., & Hong, D. (2005). Flora of China. Volume 14: Apiaceae through Ericaceae. Science Press.
Conopodium arvense	3	10	10	20	115	1	0	0/1	0/1/2	1	0	Castroviejo, S. (Ed.). (1998). Flora ibérica: plantas vasculares de la Península Ibérica e Islas Baleares. Volume 10. Araliaceae, Umbelliferae. Editorial CSIC-CSIC Press.
Conopodium majus	4	14	10	20	160	1	0	0/1	0/2	1	0	Castroviejo, S. (Ed.). (1998). Flora ibérica: plantas vasculares de la Península Ibérica e Islas Baleares. Volume 10. Araliaceae, Umbelliferae. Editorial CSIC-CSIC Press.
Conopodium pyrenaeum	5	14	10	20	165	1	0	0	0	1	0	Castroviejo, S. (Ed.). (1998). Flora ibérica: plantas vasculares de la Península Ibérica e Islas Baleares. Volume 10. Araliaceae, Umbelliferae. Editorial CSIC-CSIC Press.
Coriandrum sativum	2	8	3	9	39	0	0	0/1	2	3	1	Wu, Z., Raven, P. H., & Hong, D. (2005). Flora of China. Volume 14: Apiaceae through Ericaceae. Science Press.
Coriandrum tordylium	6	12	?	?	?	0	0	0/1	2	3	1	Davis, P. H., & Tan, K. (Eds.). (1972). Flora of Turkey and the Aegean islands. Volume 4: Rosaceae to Umbelliferae. Edinburgh University Press.
Cortia depressa	3	11	?	?	?	1	0	2	2	2	0	Wu, Z., Raven, P. H., & Hong, D. (2005). Flora of China. Volume 14: Apiaceae through Ericaceae. Science Press.
Cortiella caespitosa	?	?	?	?	?	1	0	2	2	2	0	Wu, Z., Raven, P. H., & Hong, D. (2005). Flora of China. Volume 14: Apiaceae through Ericaceae. Science Press.
Cotopaxia asplundii	10	15	6	15	143	0	1	1/2	2	0	0	Mathias, M. E., & Constance, L. (1952). New South American Umbelliferae. Bulletin of the Torrey Botanical Club, 79(5), 359-370.
Crithmum maritimum	10	30	10	20	350	1	1	2	2	0	0	Davis, P. H., & Tan, K. (Eds.). (1972). Flora of Turkey and the Aegean islands. Volume 4: Rosaceae to Umbelliferae. Edinburgh University Press.
Cryptotaenia canadensis	4	6	3	5	21	0	0	1/2	2	1	0	Shishkin, B. K. (1950). Flora of the USSR, Volume 16-17: Umbelliflorae. Leningrad: Akademia Nauk.
Cryptotaenia japonica	2	3	2	4	8	0	0	0/1	2	1	0	Wu, Z., Raven, P. H., & Hong, D. (2005). Flora of China. Volume 14: Apiaceae through Ericaceae. Science Press.
Cuminum cyminum	1	6	3	8	26	0	0/2	2	2	2	0	Wu, Z., Raven, P. H., & Hong, D. (2005). Flora of China. Volume 14: Apiaceae through Ericaceae. Science Press.
Cyclorhiza peucedanifolia	5	15	14	20	185	0	1	0	0	1	0	Wu, Z., Raven, P. H., & Hong, D. (2005). Flora of China. Volume 14: Apiaceae through Ericaceae. Science Press.
Cyclorhiza waltonii	4	14	8	12	100	0	1	0	0	1	0	Wu, Z., Raven, P. H., & Hong, D. (2005). Flora of China. Volume 14: Apiaceae through Ericaceae. Science Press.
Cyclospermum leptophyllum	?	?	?	?	?	0	0	0	0	0	0	Wu, Z., Raven, P. H., & Hong, D. (2005). Flora of China. Volume 14: Apiaceae through Ericaceae. Science Press.
Cymbocarpum anethoides	7	20	10	10	135	0	0	2	2	1	0	Davis, P. H., & Tan, K. (Eds.). (1972). Flora of Turkey and the Aegean islands. Volume 4: Rosaceae to Umbelliferae. Edinburgh University Press.
Cymbocarpum erythraeum	9	11	?	?	?	0	0	2	2	1	0	Rechinger, K. H. (1987). Flora iranica: Umbelliferae. Flora des iranischen Hochlandes und der umrahmeden Gebirge: Persien, Afghanistan, Teile von West-Pakistan, Nord-Iraq, Azerbaidjan, Turkmenistan. Akademische Druk Verlangstalt, Graz.
Cymbocarpum marginatum	6	10	?	?	?	0	0	2	2	1	0	Rechinger, K. H. (1987). Flora iranica: Umbelliferae. Flora des iranischen Hochlandes und der umrahmeden Gebirge: Persien, Afghanistan, Teile von West-Pakistan, Nord-Iraq, Azerbaidjan, Turkmenistan. Akademische Druk Verlangstalt, Graz.
Cymbocarpum wiedemannii	10	20	10	20	250	0	0	2	2	1	0	Davis, P. H., & Tan, K. (Eds.). (1972). Flora of Turkey and the Aegean islands. Volume 4: Rosaceae to Umbelliferae. Edinburgh University Press.
Cymopterus aboriginum	?	?	?	?	?	0	0	0/2	2	2	0	Mathias, M. E. (1930). Studies in the Umbelliferae. III. A Monograph of Cymopterus Including a Critical Study of Related Genera. Annals of the Missouri Botanical Garden, 17(3/4), 213-476.
Cymopterus anisatus	6	16	9	18	171	0	1	0	2	2	0	Theobald, W. L., Tseng, C. C., & Mathias, M. E. (1964). A revision of Aletes and Neoparrya (Umbelliferae). Brittonia, 296-315.
Cymopterus basalticus	?	?	?	?	?	0	1/2	0/2	2	2	0	Mathias, M. E. (1930). Studies in the Umbelliferae. III. A Monograph of Cymopterus Including a Critical Study of Related Genera. Annals of the Missouri Botanical Garden, 17(3/4), 213-476.
Cymopterus cinerarius	?	?	?	?	?	1	?	0	2	0/1	0	Mathias, M. E. (1930). Studies in the Umbelliferae. III. A Monograph of Cymopterus Including a Critical Study of Related Genera. Annals of the Missouri Botanical Garden, 17(3/4), 213-476.
Cymopterus duchesnensis	?	?	?	?	?	0	1	0	2	2	0	Mathias, M. E. (1930). Studies in the Umbelliferae. III. A Monograph of Cymopterus Including a Critical Study of Related Genera. Annals of the Missouri Botanical Garden, 17(3/4), 213-476.
Cymopterus glaucus	?	?	?	?	?	0	1	2	2	2	0	Mathias, M. E. (1930). Studies in the Umbelliferae. III. A Monograph of Cymopterus Including a Critical Study of Related Genera. Annals of the Missouri Botanical Garden, 17(3/4), 213-476.
Cymopterus ibapensis	?	?	?	?	?	0	0	0	2	2	0	Mathias, M. E. (1930). Studies in the Umbelliferae. III. A Monograph of Cymopterus Including a Critical Study of Related Genera. Annals of the Missouri Botanical Garden, 17(3/4), 213-476.
Cymopterus jonesii	?	?	?	?	?	0	2	0	2	2	0	Mathias, M. E. (1930). Studies in the Umbelliferae. III. A Monograph of Cymopterus Including a Critical Study of Related Genera. Annals of the Missouri Botanical Garden, 17(3/4), 213-476.
Cymopterus longipes	?	?	?	?	?	0	1	0	2	2	0	Mathias, M. E. (1930). Studies in the Umbelliferae. III. A Monograph of Cymopterus Including a Critical Study of Related Genera. Annals of the Missouri Botanical Garden, 17(3/4), 213-476.
Cymopterus minimus	?	?	?	?	?	0	0	0	2	2	0	Mathias, M. E. (1930). Studies in the Umbelliferae. III. A Monograph of Cymopterus Including a Critical Study of Related Genera. Annals of the Missouri Botanical Garden, 17(3/4), 213-476.
Cymopterus nivalis	?	?	?	?	?	1	0/2	0	2	2	0	Mathias, M. E. (1930). Studies in the Umbelliferae. III. A Monograph of Cymopterus Including a Critical Study of Related Genera. Annals of the Missouri Botanical Garden, 17(3/4), 213-476.
Cymopterus purpureus	?	?	?	?	?	0	1/2	0	2	2	0	Mathias, M. E. (1930). Studies in the Umbelliferae. III. A Monograph of Cymopterus Including a Critical Study of Related Genera. Annals of the Missouri Botanical Garden, 17(3/4), 213-476.
Cymopterus sessiliflorus	4	8	4	6	32	0	1	0	2	2	0	Theobald, W. L., Tseng, C. C., & Mathias, M. E. (1964). A revision of Aletes and Neoparrya (Umbelliferae). Brittonia, 296-315.
Cynorhiza typica	14	78	?	?	?	0	1	2	2	1	0	Magee, A. R., Van Wyk, B. E., & Tilney, P. M. (2008). A taxonomic revision of the genus Cynorhiza (Apiaceae: Apioideae). South African Journal of Botany, 74(4), 726-734.
Dasispermum capense	4	12	4	12	80	0	0	0	0	0	0	Magee, A. R., et al. "A taxonomic revision of the South African endemic genus Dasispermum (Apiaceae, Apioideae)." South African Journal of Botany 76.2 (2010): 308-323.
Dasispermum hispidum	3	25	4	12	156	0	0	0	0	0	0	Magee, A. R., et al. "A taxonomic revision of the South African endemic genus Dasispermum (Apiaceae, Apioideae)." South African Journal of Botany 76.2 (2010): 308-323.
Dasispermum humile	3	8	4	12	54	0	0	0	0	0	0	Magee, A. R., et al. "A taxonomic revision of the South African endemic genus Dasispermum (Apiaceae, Apioideae)." South African Journal of Botany 76.2 (2010): 308-323.
Dasispermum suffruticosum	6	26	6	14	200	0	0	0	0	0	0	Magee, A. R., et al. "A taxonomic revision of the South African endemic genus Dasispermum (Apiaceae, Apioideae)." South African Journal of Botany 76.2 (2010): 308-323.
Dasispermum tenue	3	6	4	9	33	0	0	0	0	0	0	Magee, A. R., et al. "A taxonomic revision of the South African endemic genus Dasispermum (Apiaceae, Apioideae)." South African Journal of Botany 76.2 (2010): 308-323.
Daucus arcanus	4	12	?	?	?	0	0	2	2	1	0	Castroviejo, S. (Ed.). (1998). Flora ibérica: plantas vasculares de la Península Ibérica e Islas Baleares. Volume 10. Araliaceae, Umbelliferae. Editorial CSIC-CSIC Press.
Daucus broteri	5	8	?	?	?	0	0/2	2	2	1	1	Davis, P. H., & Tan, K. (Eds.). (1972). Flora of Turkey and the Aegean islands. Volume 4: Rosaceae to Umbelliferae. Edinburgh University Press.
Daucus carota	8	15	10	30	265	0	0/2	2	2	2	1	Davis, P. H., & Tan, K. (Eds.). (1972). Flora of Turkey and the Aegean islands. Volume 4: Rosaceae to Umbelliferae. Edinburgh University Press.
Daucus crinitus	9	30	?	?	?	0/1	0	2	2	1	1	Castroviejo, S. (Ed.). (1998). Flora ibérica: plantas vasculares de la Península Ibérica e Islas Baleares. Volume 10. Araliaceae, Umbelliferae. Editorial CSIC-CSIC Press.
Daucus durieua	3	8	?	?	?	0	0	2	2	1	0	Castroviejo, S. (Ed.). (1998). Flora ibérica: plantas vasculares de la Península Ibérica e Islas Baleares. Volume 10. Araliaceae, Umbelliferae. Editorial CSIC-CSIC Press.
Daucus guttatus	5	15	?	?	?	0	0	2	2	1	1	Davis, P. H., & Tan, K. (Eds.). (1972). Flora of Turkey and the Aegean islands. Volume 4: Rosaceae to Umbelliferae. Edinburgh University Press.
Daucus involucratus	3	4	?	?	?	0	0	2	2	1	0	Davis, P. H., & Tan, K. (Eds.). (1972). Flora of Turkey and the Aegean islands. Volume 4: Rosaceae to Umbelliferae. Edinburgh University Press.
Daucus littoralis	5	15	?	?	?	0	0	2	2	1	0	Davis, P. H., & Tan, K. (Eds.). (1972). Flora of Turkey and the Aegean islands. Volume 4: Rosaceae to Umbelliferae. Edinburgh University Press.
Daucus minusculus	3	4	6	10	29	0	0	2	2	1	1	Castroviejo, S. (Ed.). (1998). Flora ibérica: plantas vasculares de la Península Ibérica e Islas Baleares. Volume 10. Araliaceae, Umbelliferae. Editorial CSIC-CSIC Press.
Daucus muricatus	10	35	?	?	?	0	0/2	2	2	0/1	1	Castroviejo, S. (Ed.). (1998). Flora ibérica: plantas vasculares de la Península Ibérica e Islas Baleares. Volume 10. Araliaceae, Umbelliferae. Editorial CSIC-CSIC Press.
Daucus pumilus	3	7	8	12	54	0	0/1	2	2	2	1	Castroviejo, S. (Ed.). (1998). Flora ibérica: plantas vasculares de la Península Ibérica e Islas Baleares. Volume 10. Araliaceae, Umbelliferae. Editorial CSIC-CSIC Press.
Daucus setifolius	5	30	?	?	?	0/1	0	2	2	2	0	Castroviejo, S. (Ed.). (1998). Flora ibérica: plantas vasculares de la Península Ibérica e Islas Baleares. Volume 10. Araliaceae, Umbelliferae. Editorial CSIC-CSIC Press.
Dethawia splendens	4	12	6	15	102	0	0	1/2	2	0	0	Castroviejo, S. (Ed.). (1998). Flora ibérica: plantas vasculares de la Península Ibérica e Islas Baleares. Volume 10. Araliaceae, Umbelliferae. Editorial CSIC-CSIC Press.
Deverra battandieri	4	6	4	8	32	0	1	2	2	0	0	Pfisterer, R., & Podlech, D. (1986). Revision der Gattung Deverra DC.(Umbelliferae). Mitteilungen der Botanischen Staatssammlung, Munchen.
Deverra burchellii	6	11	?	?	?	0	1	2	2	0	0	Pfisterer, R., & Podlech, D. (1986). Revision der Gattung Deverra DC.(Umbelliferae). Mitteilungen der Botanischen Staatssammlung, Munchen.
Deverra denudata	4	9	?	?	?	0	1	2	2	0	0	Pfisterer, R., & Podlech, D. (1986). Revision der Gattung Deverra DC.(Umbelliferae). Mitteilungen der Botanischen Staatssammlung, Munchen.
Deverra scoparia	5	11	?	?	?	0	0	2	2	0	0	Pfisterer, R., & Podlech, D. (1986). Revision der Gattung Deverra DC.(Umbelliferae). Mitteilungen der Botanischen Staatssammlung, Munchen.
Deverra tortuosa	5	12	?	?	?	0	1	2	2	0	0	Pfisterer, R., & Podlech, D. (1986). Revision der Gattung Deverra DC.(Umbelliferae). Mitteilungen der Botanischen Staatssammlung, Munchen.
Deverra triradiata	3	16	?	?	?	0	1	2	2	0	0	Pfisterer, R., & Podlech, D. (1986). Revision der Gattung Deverra DC.(Umbelliferae). Mitteilungen der Botanischen Staatssammlung, Munchen.
Dichoropetalum palimbioides	10	15	?	?	?	0	1	0/1/2	2	0/1	0	Davis, P. H., & Tan, K. (Eds.). (1972). Flora of Turkey and the Aegean islands. Volume 4: Rosaceae to Umbelliferae. Edinburgh University Press.
Dichoropetalum schottii	6	16	?	?	?	0	0	0/1	2	1	0	Shishkin, B. K. (1950). Flora of the USSR, Volume 16-17: Umbelliflorae. Leningrad: Akademia Nauk.
Dicyclophora persica	5	19	7	8	94	0	0/2	2	2	3	1	Rechinger, K. H. (1987). Flora iranica: Umbelliferae. Flora des iranischen Hochlandes und der umrahmeden Gebirge: Persien, Afghanistan, Teile von West-Pakistan, Nord-Iraq, Azerbaidjan, Turkmenistan. Akademische Druk Verlangstalt, Graz.
Diplolophium somaliense	40	60	17	30	1240	0	2	2	2	2	0	Bidgood, S., & Vollesen, K. (2006). A new species of Diplolophium (Apiaceae) from Ethiopia. Kew Bulletin, 239-242.
Diplotaenia cachrydifolia	15	25	?	?	?	?	0	2	2	1	0	Davis, P. H., & Tan, K. (Eds.). (1972). Flora of Turkey and the Aegean islands. Volume 4: Rosaceae to Umbelliferae. Edinburgh University Press.
Diplotaenia damavandica	3	8	6	10	49	0	0	2	2	1	0	Rechinger, K. H. (1987). Flora iranica: Umbelliferae. Flora des iranischen Hochlandes und der umrahmeden Gebirge: Persien, Afghanistan, Teile von West-Pakistan, Nord-Iraq, Azerbaidjan, Turkmenistan. Akademische Druk Verlangstalt, Graz.
Donnellsmithia juncea	4	8	?	?	?	0	1	0	0/1	?	0	Mathias, M. E., & Constance, L. (1973). New and reconsidered Mexican Umbelliferae. Contrib Univ Mich Herbar.
Donnellsmithia pinnatisecta	2	9	?	?	?	0	1	0	0/1	?	0	Mathias, M. E., & Constance, L. (1973). New and reconsidered Mexican Umbelliferae. Contrib Univ Mich Herbar.
Donnellsmithia ternata	4	8	?	?	?	0	1	0/1	0/1	?	0	Mathias, M. E., & Constance, L. (1973). New and reconsidered Mexican Umbelliferae. Contrib Univ Mich Herbar.
Dorema sabulosum	?	?	12	17	?	0	1	0	0	2	0	Shishkin, B. K. (1950). Flora of the USSR, Volume 16-17: Umbelliflorae. Leningrad: Akademia Nauk.
Ducrosia anethifolia	5	20	15	25	288	?	0/1	2	2	3	0	Rechinger, K. H. (1987). Flora iranica: Umbelliferae. Flora des iranischen Hochlandes und der umrahmeden Gebirge: Persien, Afghanistan, Teile von West-Pakistan, Nord-Iraq, Azerbaidjan, Turkmenistan. Akademische Druk Verlangstalt, Graz.
Ducrosia assadii	9	17	10	15	173	1	0	2	2	3	0	Rechinger, K. H. (1987). Flora iranica: Umbelliferae. Flora des iranischen Hochlandes und der umrahmeden Gebirge: Persien, Afghanistan, Teile von West-Pakistan, Nord-Iraq, Azerbaidjan, Turkmenistan. Akademische Druk Verlangstalt, Graz.
Ducrosia flabellifolia	15	25	20	30	525	1	1	2	2	3	0	Rechinger, K. H. (1987). Flora iranica: Umbelliferae. Flora des iranischen Hochlandes und der umrahmeden Gebirge: Persien, Afghanistan, Teile von West-Pakistan, Nord-Iraq, Azerbaidjan, Turkmenistan. Akademische Druk Verlangstalt, Graz.
Echinophora chrysantha	6	10	6	10	68	?	1	2	2	2	1	Davis, P. H., & Tan, K. (Eds.). (1972). Flora of Turkey and the Aegean islands. Volume 4: Rosaceae to Umbelliferae. Edinburgh University Press.
Echinophora orientalis	7	12	15	15	143	0	0/1	2	2	2	1	Davis, P. H., & Tan, K. (Eds.). (1972). Flora of Turkey and the Aegean islands. Volume 4: Rosaceae to Umbelliferae. Edinburgh University Press.
Echinophora platyloba	1	5	6	6	18	0/1	0/2	2	2	2	1	Rechinger, K. H. (1987). Flora iranica: Umbelliferae. Flora des iranischen Hochlandes und der umrahmeden Gebirge: Persien, Afghanistan, Teile von West-Pakistan, Nord-Iraq, Azerbaidjan, Turkmenistan. Akademische Druk Verlangstalt, Graz.
Echinophora tenuifolia	2	5	12	12	42	0	1	1/2	2	2	1	Davis, P. H., & Tan, K. (Eds.). (1972). Flora of Turkey and the Aegean islands. Volume 4: Rosaceae to Umbelliferae. Edinburgh University Press.
Echinophora tournefortii	4	8	8	14	72	0	0/1	2	2	2	1	Davis, P. H., & Tan, K. (Eds.). (1972). Flora of Turkey and the Aegean islands. Volume 4: Rosaceae to Umbelliferae. Edinburgh University Press.
Ekimia bornmuelleri	2	5	?	?	?	0	0/1	2	2	2	0	Davis, P. H., & Tan, K. (Eds.). (1972). Flora of Turkey and the Aegean islands. Volume 4: Rosaceae to Umbelliferae. Edinburgh University Press.
Ekimia glauca	3	16	9	16	142	0	0	2	2	2	0	Davis, P. H., & Tan, K. (Eds.). (1972). Flora of Turkey and the Aegean islands. Volume 4: Rosaceae to Umbelliferae. Edinburgh University Press.
Ekimia petrophila	3	16	5	15	128	0	0/1	2	2	2	0	Davis, P. H., & Tan, K. (Eds.). (1972). Flora of Turkey and the Aegean islands. Volume 4: Rosaceae to Umbelliferae. Edinburgh University Press.
Elaeosticta allioides	15	25	?	?	?	0	0	2	2	0	0	Rechinger, K. H. (1987). Flora iranica: Umbelliferae. Flora des iranischen Hochlandes und der umrahmeden Gebirge: Persien, Afghanistan, Teile von West-Pakistan, Nord-Iraq, Azerbaidjan, Turkmenistan. Akademische Druk Verlangstalt, Graz.
Elaeosticta glaucescens	9	19	?	?	?	0	0	2	2	0	0	Davis, P. H., & Tan, K. (Eds.). (1972). Flora of Turkey and the Aegean islands. Volume 4: Rosaceae to Umbelliferae. Edinburgh University Press.
Elaeosticta lutea	6	12	?	?	?	0	1	2	2	0	0	Shishkin, B. K. (1950). Flora of the USSR, Volume 16-17: Umbelliflorae. Leningrad: Akademia Nauk.
Elaeosticta meifolia	4	6	?	?	?	0	0	2	2	0	0	Davis, P. H., & Tan, K. (Eds.). (1972). Flora of Turkey and the Aegean islands. Volume 4: Rosaceae to Umbelliferae. Edinburgh University Press.
Elaeosticta nodosa	4	5	5	10	35	0	0	2	2	0	0	Rechinger, K. H. (1987). Flora iranica: Umbelliferae. Flora des iranischen Hochlandes und der umrahmeden Gebirge: Persien, Afghanistan, Teile von West-Pakistan, Nord-Iraq, Azerbaidjan, Turkmenistan. Akademische Druk Verlangstalt, Graz.
Elaeosticta platyphylla	5	7	10	10	60	0	0	2	2	0	0	Rechinger, K. H. (1987). Flora iranica: Umbelliferae. Flora des iranischen Hochlandes und der umrahmeden Gebirge: Persien, Afghanistan, Teile von West-Pakistan, Nord-Iraq, Azerbaidjan, Turkmenistan. Akademische Druk Verlangstalt, Graz.
Elaeosticta polycarpa	15	20	11	17	253	0	0	2	2	0	0	Rechinger, K. H. (1987). Flora iranica: Umbelliferae. Flora des iranischen Hochlandes und der umrahmeden Gebirge: Persien, Afghanistan, Teile von West-Pakistan, Nord-Iraq, Azerbaidjan, Turkmenistan. Akademische Druk Verlangstalt, Graz.
Elaeosticta transcaspica	25	25	30	?	?	0	0	2	2	0	0	Rechinger, K. H. (1987). Flora iranica: Umbelliferae. Flora des iranischen Hochlandes und der umrahmeden Gebirge: Persien, Afghanistan, Teile von West-Pakistan, Nord-Iraq, Azerbaidjan, Turkmenistan. Akademische Druk Verlangstalt, Graz.
Eleutherospermum cicutarium	5	10	10	25	150	0	0/1	2	2	0	0	Davis, P. H., & Tan, K. (Eds.). (1972). Flora of Turkey and the Aegean islands. Volume 4: Rosaceae to Umbelliferae. Edinburgh University Press.
Endressia castellana	9	20	?	?	?	0	0	0/2	0/2	0	0	Castroviejo, S. (Ed.). (1998). Flora ibérica: plantas vasculares de la Península Ibérica e Islas Baleares. Volume 10. Araliaceae, Umbelliferae. Editorial CSIC-CSIC Press.
Eremodaucus lehmannii	5	15	?	16	?	0	0	2	2	0	0	Rechinger, K. H. (1987). Flora iranica: Umbelliferae. Flora des iranischen Hochlandes und der umrahmeden Gebirge: Persien, Afghanistan, Teile von West-Pakistan, Nord-Iraq, Azerbaidjan, Turkmenistan. Akademische Druk Verlangstalt, Graz.
Erigenia bulbosa	3	6	3	5	20	0	0	1/2	2	0	0	Buddell, G. F., & Thieret, J. W. (1985). Notes on Erigenia bulbosa (Apiaceae). Bartonia, (51), 69-76.
Exoacantha heterophylla	15	15	20	30	375	0	0	2	2	0	0	Davis, P. H., & Tan, K. (Eds.). (1972). Flora of Turkey and the Aegean islands. Volume 4: Rosaceae to Umbelliferae. Edinburgh University Press.
Ezosciadium capense	2	4	2	4	10	0	1	2	2	0	0	Magee, A. R., Van Wyk, B. E., Tilney, P. M., & Downie, S. R. (2008). Ezosciadium (Apiaceae): a taxonomic revision of yet another early diverging South African apioid genus. Plant systematics and evolution, 276(3-4), 167-175.
Falcaria falcarioides	5	10	?	?	?	0	0	0	0	1	0	Rechinger, K. H. (1987). Flora iranica: Umbelliferae. Flora des iranischen Hochlandes und der umrahmeden Gebirge: Persien, Afghanistan, Teile von West-Pakistan, Nord-Iraq, Azerbaidjan, Turkmenistan. Akademische Druk Verlangstalt, Graz.
Falcaria vulgaris	2	15	?	?	?	1	0	2	2	1	0	Davis, P. H., & Tan, K. (Eds.). (1972). Flora of Turkey and the Aegean islands. Volume 4: Rosaceae to Umbelliferae. Edinburgh University Press.
Ferula akitschkensis	10	25	8	16	240	1	1	2	2	0	0	Wu, Z., Raven, P. H., & Hong, D. (2005). Flora of China. Volume 14: Apiaceae through Ericaceae. Science Press.
Ferula anatolica	?	?	10	12	?	0	1	0	2	1	0	Davis, P. H., & Tan, K. (Eds.). (1972). Flora of Turkey and the Aegean islands. Volume 4: Rosaceae to Umbelliferae. Edinburgh University Press.
Ferula angreni	10	10	10	15	125	0	?	0	0	?	?	Shishkin, B. K. (1950). Flora of the USSR, Volume 16-17: Umbelliflorae. Leningrad: Akademia Nauk.
Ferula assa-foetida	20	25	17	20	420	1	1	0	0	0	0	Rechinger, K. H. (1987). Flora iranica: Umbelliferae. Flora des iranischen Hochlandes und der umrahmeden Gebirge: Persien, Afghanistan, Teile von West-Pakistan, Nord-Iraq, Azerbaidjan, Turkmenistan. Akademische Druk Verlangstalt, Graz.
Ferula badrakema	10	20	10	25	300	0	1	0	0	0	0	Rechinger, K. H. (1987). Flora iranica: Umbelliferae. Flora des iranischen Hochlandes und der umrahmeden Gebirge: Persien, Afghanistan, Teile von West-Pakistan, Nord-Iraq, Azerbaidjan, Turkmenistan. Akademische Druk Verlangstalt, Graz.
Ferula behboudiana	18	25	8	10	197	0/1	1	0	0/2	1	0	Rechinger, K. H. (1987). Flora iranica: Umbelliferae. Flora des iranischen Hochlandes und der umrahmeden Gebirge: Persien, Afghanistan, Teile von West-Pakistan, Nord-Iraq, Azerbaidjan, Turkmenistan. Akademische Druk Verlangstalt, Graz.
Ferula bungeana	4	15	5	12	100	0	1	0/1	2	0	0	Wu, Z., Raven, P. H., & Hong, D. (2005). Flora of China. Volume 14: Apiaceae through Ericaceae. Science Press.
Ferula canescens	2	8	10	10	50	1	1	0	2	0	0	Wu, Z., Raven, P. H., & Hong, D. (2005). Flora of China. Volume 14: Apiaceae through Ericaceae. Science Press.
Ferula caspica	1	6	8	15	49	1	1	0	0	0	0	Wu, Z., Raven, P. H., & Hong, D. (2005). Flora of China. Volume 14: Apiaceae through Ericaceae. Science Press.
Ferula clematidifolia	?	?	15	15	?	0	1	0	0	1	0	Shishkin, B. K. (1950). Flora of the USSR, Volume 16-17: Umbelliflorae. Leningrad: Akademia Nauk.
Ferula communis	16	45	15	40	1020	0	1	0	2	0	0	Davis, P. H., & Tan, K. (Eds.). (1972). Flora of Turkey and the Aegean islands. Volume 4: Rosaceae to Umbelliferae. Edinburgh University Press.
Ferula costata	12	30	16	20	396	0	1	0	0	1	0	Rechinger, K. H. (1987). Flora iranica: Umbelliferae. Flora des iranischen Hochlandes und der umrahmeden Gebirge: Persien, Afghanistan, Teile von West-Pakistan, Nord-Iraq, Azerbaidjan, Turkmenistan. Akademische Druk Verlangstalt, Graz.
Ferula dictyocarpa	5	9	6	9	56	0	1	0	0	1	0	Rechinger, K. H. (1987). Flora iranica: Umbelliferae. Flora des iranischen Hochlandes und der umrahmeden Gebirge: Persien, Afghanistan, Teile von West-Pakistan, Nord-Iraq, Azerbaidjan, Turkmenistan. Akademische Druk Verlangstalt, Graz.
Ferula dissecta	4	14	8	15	121	1	1	0	2	0	0	Wu, Z., Raven, P. H., & Hong, D. (2005). Flora of China. Volume 14: Apiaceae through Ericaceae. Science Press.
Ferula diversivittata	15	30	15	20	413	0	1	0	0	2	0	Shishkin, B. K. (1950). Flora of the USSR, Volume 16-17: Umbelliflorae. Leningrad: Akademia Nauk.
Ferula dubjanskyi	2	7	6	10	41	1	1	0	0	0	0	Wu, Z., Raven, P. H., & Hong, D. (2005). Flora of China. Volume 14: Apiaceae through Ericaceae. Science Press.
Ferula elaeochytris	10	18	8	18	202	1	1	0	0	0	0	Davis, P. H., & Tan, K. (Eds.). (1972). Flora of Turkey and the Aegean islands. Volume 4: Rosaceae to Umbelliferae. Edinburgh University Press.
Ferula equisetacea	8	15	10	15	153	0	1	0	0	1	0	Shishkin, B. K. (1950). Flora of the USSR, Volume 16-17: Umbelliflorae. Leningrad: Akademia Nauk.
Ferula fedtschenkoana	4	8	10	10	60	0	1	0	0/2	1	0	Shishkin, B. K. (1950). Flora of the USSR, Volume 16-17: Umbelliflorae. Leningrad: Akademia Nauk.
Ferula ferganensis	10	10	5	8	65	0	1	0	2	1	0	Shishkin, B. K. (1950). Flora of the USSR, Volume 16-17: Umbelliflorae. Leningrad: Akademia Nauk.
Ferula feruloides	4	4	10	10	40	1	1	0	2	0	0	Wu, Z., Raven, P. H., & Hong, D. (2005). Flora of China. Volume 14: Apiaceae through Ericaceae. Science Press.
Ferula foetidissima	25	30	20	20	550	1	1	0	0	2	0	Shishkin, B. K. (1950). Flora of the USSR, Volume 16-17: Umbelliflorae. Leningrad: Akademia Nauk.
Ferula gabrielii	15	15	15	15	225	0/1	1	0	2	1	0	Rechinger, K. H. (1987). Flora iranica: Umbelliferae. Flora des iranischen Hochlandes und der umrahmeden Gebirge: Persien, Afghanistan, Teile von West-Pakistan, Nord-Iraq, Azerbaidjan, Turkmenistan. Akademische Druk Verlangstalt, Graz.
Ferula ghorana	?	?	7	10	?	1	1	0	0	1	0	Rechinger, K. H. (1987). Flora iranica: Umbelliferae. Flora des iranischen Hochlandes und der umrahmeden Gebirge: Persien, Afghanistan, Teile von West-Pakistan, Nord-Iraq, Azerbaidjan, Turkmenistan. Akademische Druk Verlangstalt, Graz.
Ferula gigantea	8	15	10	15	153	0	1	0	0	0	0	Shishkin, B. K. (1950). Flora of the USSR, Volume 16-17: Umbelliflorae. Leningrad: Akademia Nauk.
Ferula gracilis	4	8	10	15	80	1	1	0/2	0/2	1	0	Wu, Z., Raven, P. H., & Hong, D. (2005). Flora of China. Volume 14: Apiaceae through Ericaceae. Science Press.
Ferula grigoriewii	20	25	15	18	375	1	1	0	0	0	0	Rechinger, K. H. (1987). Flora iranica: Umbelliferae. Flora des iranischen Hochlandes und der umrahmeden Gebirge: Persien, Afghanistan, Teile von West-Pakistan, Nord-Iraq, Azerbaidjan, Turkmenistan. Akademische Druk Verlangstalt, Graz.
Ferula gummosa	10	20	15	20	275	0	1	0	0	0	0	Rechinger, K. H. (1987). Flora iranica: Umbelliferae. Flora des iranischen Hochlandes und der umrahmeden Gebirge: Persien, Afghanistan, Teile von West-Pakistan, Nord-Iraq, Azerbaidjan, Turkmenistan. Akademische Druk Verlangstalt, Graz.
Ferula gypsacea	3	7	10	13	61	0	1	0	2	1	0	Shishkin, B. K. (1950). Flora of the USSR, Volume 16-17: Umbelliflorae. Leningrad: Akademia Nauk.
Ferula halophila	12	15	8	14	153	0	1	2	2	0	0	Davis, P. H., & Tan, K. (Eds.). (1972). Flora of Turkey and the Aegean islands. Volume 4: Rosaceae to Umbelliferae. Edinburgh University Press.
Ferula haussknechtii	6	12	4	14	96	0	1	0	0	2	0	Davis, P. H., & Tan, K. (Eds.). (1972). Flora of Turkey and the Aegean islands. Volume 4: Rosaceae to Umbelliferae. Edinburgh University Press.
Ferula hermonis	10	15	8	15	153	?	1	0	0/2	1	0	Davis, P. H., & Tan, K. (Eds.). (1972). Flora of Turkey and the Aegean islands. Volume 4: Rosaceae to Umbelliferae. Edinburgh University Press.
Ferula hindukushensis	20	27	12	15	323	0	1	0	0	0	0	Rechinger, K. H. (1987). Flora iranica: Umbelliferae. Flora des iranischen Hochlandes und der umrahmeden Gebirge: Persien, Afghanistan, Teile von West-Pakistan, Nord-Iraq, Azerbaidjan, Turkmenistan. Akademische Druk Verlangstalt, Graz.
Ferula iliensis	14	14	10	15	175	1	1	0	2	0	0	Shishkin, B. K. (1950). Flora of the USSR, Volume 16-17: Umbelliflorae. Leningrad: Akademia Nauk.
Ferula karakalensis	10	20	12	15	210	0	1	0	0	1	0	Rechinger, K. H. (1987). Flora iranica: Umbelliferae. Flora des iranischen Hochlandes und der umrahmeden Gebirge: Persien, Afghanistan, Teile von West-Pakistan, Nord-Iraq, Azerbaidjan, Turkmenistan. Akademische Druk Verlangstalt, Graz.
Ferula karatavica	2	11	10	17	104	0	1	0	0	1	0	Shishkin, B. K. (1950). Flora of the USSR, Volume 16-17: Umbelliflorae. Leningrad: Akademia Nauk.
Ferula karelinii	5	29	?	?	?	1	1	0	0	0	0	Wu, Z., Raven, P. H., & Hong, D. (2005). Flora of China. Volume 14: Apiaceae through Ericaceae. Science Press.
Ferula kelifi	1	4	15	15	38	1	1	2	2	0	0	Shishkin, B. K. (1950). Flora of the USSR, Volume 16-17: Umbelliflorae. Leningrad: Akademia Nauk.
Ferula kelleri	10	18	10	15	185	?	1	0	0	1	0	Shishkin, B. K. (1950). Flora of the USSR, Volume 16-17: Umbelliflorae. Leningrad: Akademia Nauk.
Ferula kirialovii	6	12	12	17	138	0	1	0	2	2	0	Wu, Z., Raven, P. H., & Hong, D. (2005). Flora of China. Volume 14: Apiaceae through Ericaceae. Science Press.
Ferula kokanica	8	15	18	25	260	0	1	0	2	1	0	Rechinger, K. H. (1987). Flora iranica: Umbelliferae. Flora des iranischen Hochlandes und der umrahmeden Gebirge: Persien, Afghanistan, Teile von West-Pakistan, Nord-Iraq, Azerbaidjan, Turkmenistan. Akademische Druk Verlangstalt, Graz.
Ferula kopetdagensis	11	12	10	15	145	1	1	0/1/2	2	0	0	Shishkin, B. K. (1950). Flora of the USSR, Volume 16-17: Umbelliflorae. Leningrad: Akademia Nauk.
Ferula koso-poljanskyi	17	27	10	15	288	0	?	0	0	?	?	Shishkin, B. K. (1950). Flora of the USSR, Volume 16-17: Umbelliflorae. Leningrad: Akademia Nauk.
Ferula kuhistanica	25	25	15	15	375	0	1	0	0	0	0	Shishkin, B. K. (1950). Flora of the USSR, Volume 16-17: Umbelliflorae. Leningrad: Akademia Nauk.
Ferula lapidosa	6	16	10	15	150	0	1	0	0	0	0	Wu, Z., Raven, P. H., & Hong, D. (2005). Flora of China. Volume 14: Apiaceae through Ericaceae. Science Press.
Ferula latisecta	15	15	8	15	173	0	1	0	2	0	0	Rechinger, K. H. (1987). Flora iranica: Umbelliferae. Flora des iranischen Hochlandes und der umrahmeden Gebirge: Persien, Afghanistan, Teile von West-Pakistan, Nord-Iraq, Azerbaidjan, Turkmenistan. Akademische Druk Verlangstalt, Graz.
Ferula lehmannii	?	?	6	10	?	0	1	0	0	1	0	Wu, Z., Raven, P. H., & Hong, D. (2005). Flora of China. Volume 14: Apiaceae through Ericaceae. Science Press.
Ferula leiophylla	3	6	5	8	32	1	1	0/2	0/2	1	0	Shishkin, B. K. (1950). Flora of the USSR, Volume 16-17: Umbelliflorae. Leningrad: Akademia Nauk.
Ferula licentiana	7	11	7	15	107	0	1	0	0	0	0	Wu, Z., Raven, P. H., & Hong, D. (2005). Flora of China. Volume 14: Apiaceae through Ericaceae. Science Press.
Ferula linczevskii	10	10	15	20	175	1	1	0	0	1	0	Shishkin, B. K. (1950). Flora of the USSR, Volume 16-17: Umbelliflorae. Leningrad: Akademia Nauk.
Ferula lipskyi	8	14	10	10	110	0	1	0	0	1	0	Shishkin, B. K. (1950). Flora of the USSR, Volume 16-17: Umbelliflorae. Leningrad: Akademia Nauk.
Ferula litwinowiana	11	15	5	7	80	0	1	0	2	2	0	Rechinger, K. H. (1987). Flora iranica: Umbelliferae. Flora des iranischen Hochlandes und der umrahmeden Gebirge: Persien, Afghanistan, Teile von West-Pakistan, Nord-Iraq, Azerbaidjan, Turkmenistan. Akademische Druk Verlangstalt, Graz.
Ferula longipedunculata	18	20	15	22	355	?	1	0	0	0/1	0	Davis, P. H., & Tan, K. (Eds.). (1972). Flora of Turkey and the Aegean islands. Volume 4: Rosaceae to Umbelliferae. Edinburgh University Press.
Ferula loscosii	6	50	?	?	?	0	1	0	0	0	0	Castroviejo, S. (Ed.). (1998). Flora ibérica: plantas vasculares de la Península Ibérica e Islas Baleares. Volume 10. Araliaceae, Umbelliferae. Editorial CSIC-CSIC Press.
Ferula macrocolea	6	8	5	7	43	0	1	0	2	0	0	Rechinger, K. H. (1987). Flora iranica: Umbelliferae. Flora des iranischen Hochlandes und der umrahmeden Gebirge: Persien, Afghanistan, Teile von West-Pakistan, Nord-Iraq, Azerbaidjan, Turkmenistan. Akademische Druk Verlangstalt, Graz.
Ferula microcolea	3	4	7	10	31	0	1	0	0	0	0	Rechinger, K. H. (1987). Flora iranica: Umbelliferae. Flora des iranischen Hochlandes und der umrahmeden Gebirge: Persien, Afghanistan, Teile von West-Pakistan, Nord-Iraq, Azerbaidjan, Turkmenistan. Akademische Druk Verlangstalt, Graz.
Ferula myrioloba	7	11	7	12	91	0	?	0	0	?	?	Rechinger, K. H. (1987). Flora iranica: Umbelliferae. Flora des iranischen Hochlandes und der umrahmeden Gebirge: Persien, Afghanistan, Teile von West-Pakistan, Nord-Iraq, Azerbaidjan, Turkmenistan. Akademische Druk Verlangstalt, Graz.
Ferula narthex	15	25	20	20	400	1	1	0	0	?	0	Rechinger, K. H. (1987). Flora iranica: Umbelliferae. Flora des iranischen Hochlandes und der umrahmeden Gebirge: Persien, Afghanistan, Teile von West-Pakistan, Nord-Iraq, Azerbaidjan, Turkmenistan. Akademische Druk Verlangstalt, Graz.
Ferula nevskii	1	5	15	15	45	0	1	0	0	0	0	Shishkin, B. K. (1950). Flora of the USSR, Volume 16-17: Umbelliflorae. Leningrad: Akademia Nauk.
Ferula nuda	10	15	15	15	188	0	1	0	0/2	1	0	Shishkin, B. K. (1950). Flora of the USSR, Volume 16-17: Umbelliflorae. Leningrad: Akademia Nauk.
Ferula olivacea	8	16	10	20	200	?	1	0	0	1	0	Wu, Z., Raven, P. H., & Hong, D. (2005). Flora of China. Volume 14: Apiaceae through Ericaceae. Science Press.
Ferula oopoda	16	25	12	15	284	0	1	0	0	2	0	Davis, P. H., & Tan, K. (Eds.). (1972). Flora of Turkey and the Aegean islands. Volume 4: Rosaceae to Umbelliferae. Edinburgh University Press.
Ferula orientalis	6	14	10	15	135	0	1	0	0	0	0	Davis, P. H., & Tan, K. (Eds.). (1972). Flora of Turkey and the Aegean islands. Volume 4: Rosaceae to Umbelliferae. Edinburgh University Press.
Ferula ovina	3	10	5	12	68	1	1	0	0	1	0	Wu, Z., Raven, P. H., & Hong, D. (2005). Flora of China. Volume 14: Apiaceae through Ericaceae. Science Press.
Ferula pallida	15	15	10	15	188	0	?	0	0	?	?	Shishkin, B. K. (1950). Flora of the USSR, Volume 16-17: Umbelliflorae. Leningrad: Akademia Nauk.
Ferula penninervis	?	30	10	15	?	?	1	0/1	0/1	0/1	0	Shishkin, B. K. (1950). Flora of the USSR, Volume 16-17: Umbelliflorae. Leningrad: Akademia Nauk.
Ferula persica	17	25	?	?	?	0	1	0	2	2	0	Rechinger, K. H. (1987). Flora iranica: Umbelliferae. Flora des iranischen Hochlandes und der umrahmeden Gebirge: Persien, Afghanistan, Teile von West-Pakistan, Nord-Iraq, Azerbaidjan, Turkmenistan. Akademische Druk Verlangstalt, Graz.
Ferula potaninii	15	15	5	9	105	0	1	0	0	1	0	Shishkin, B. K. (1950). Flora of the USSR, Volume 16-17: Umbelliflorae. Leningrad: Akademia Nauk.
Ferula prangifolia	3	15	?	?	?	0	1	0	2	1	0	Shishkin, B. K. (1950). Flora of the USSR, Volume 16-17: Umbelliflorae. Leningrad: Akademia Nauk.
Ferula pseudalliacea	?	?	?	?	?	0	1	0	0	1	0	Rechinger, K. H. (1987). Flora iranica: Umbelliferae. Flora des iranischen Hochlandes und der umrahmeden Gebirge: Persien, Afghanistan, Teile von West-Pakistan, Nord-Iraq, Azerbaidjan, Turkmenistan. Akademische Druk Verlangstalt, Graz.
Ferula rigidula	3	15	7	12	101	1	1	0	2	0	0	Rechinger, K. H. (1987). Flora iranica: Umbelliferae. Flora des iranischen Hochlandes und der umrahmeden Gebirge: Persien, Afghanistan, Teile von West-Pakistan, Nord-Iraq, Azerbaidjan, Turkmenistan. Akademische Druk Verlangstalt, Graz.
Ferula rubricaulis	20	30	15	15	375	0	1	0	0	1	0	Rechinger, K. H. (1987). Flora iranica: Umbelliferae. Flora des iranischen Hochlandes und der umrahmeden Gebirge: Persien, Afghanistan, Teile von West-Pakistan, Nord-Iraq, Azerbaidjan, Turkmenistan. Akademische Druk Verlangstalt, Graz.
Ferula schtschurowskiana	1	1	10	12	11	0	1	0	2	1	0	Rechinger, K. H. (1987). Flora iranica: Umbelliferae. Flora des iranischen Hochlandes und der umrahmeden Gebirge: Persien, Afghanistan, Teile von West-Pakistan, Nord-Iraq, Azerbaidjan, Turkmenistan. Akademische Druk Verlangstalt, Graz.
Ferula serpentinica	7	11	10	10	90	0	1	0	2	0	0	Rechinger, K. H. (1987). Flora iranica: Umbelliferae. Flora des iranischen Hochlandes und der umrahmeden Gebirge: Persien, Afghanistan, Teile von West-Pakistan, Nord-Iraq, Azerbaidjan, Turkmenistan. Akademische Druk Verlangstalt, Graz.
Ferula sharifii	15	15	15	15	225	1	1	0	2	2	0	Rechinger, K. H. (1987). Flora iranica: Umbelliferae. Flora des iranischen Hochlandes und der umrahmeden Gebirge: Persien, Afghanistan, Teile von West-Pakistan, Nord-Iraq, Azerbaidjan, Turkmenistan. Akademische Druk Verlangstalt, Graz.
Ferula songarica	10	20	15	20	275	0	1	0	0	1	0	Wu, Z., Raven, P. H., & Hong, D. (2005). Flora of China. Volume 14: Apiaceae through Ericaceae. Science Press.
Ferula stenoloba	6	10	12	15	111	0	1	0	0	1	0	Rechinger, K. H. (1987). Flora iranica: Umbelliferae. Flora des iranischen Hochlandes und der umrahmeden Gebirge: Persien, Afghanistan, Teile von West-Pakistan, Nord-Iraq, Azerbaidjan, Turkmenistan. Akademische Druk Verlangstalt, Graz.
Ferula sumbul	6	12	9	12	99	0	1	?	?	1	0	Wu, Z., Raven, P. H., & Hong, D. (2005). Flora of China. Volume 14: Apiaceae through Ericaceae. Science Press.
Ferula syreitschikowii	6	12	1	25	153	0	1	0	2	2	0	Wu, Z., Raven, P. H., & Hong, D. (2005). Flora of China. Volume 14: Apiaceae through Ericaceae. Science Press.
Ferula szowitsiana	4	16	8	12	112	0	1	0	0/2	0	0	Davis, P. H., & Tan, K. (Eds.). (1972). Flora of Turkey and the Aegean islands. Volume 4: Rosaceae to Umbelliferae. Edinburgh University Press.
Ferula tabasensis	10	12	15	15	165	0	1	0	0/2	1	0	Rechinger, K. H. (1987). Flora iranica: Umbelliferae. Flora des iranischen Hochlandes und der umrahmeden Gebirge: Persien, Afghanistan, Teile von West-Pakistan, Nord-Iraq, Azerbaidjan, Turkmenistan. Akademische Druk Verlangstalt, Graz.
Ferula tenuisecta	8	15	10	10	115	0	1	0	0	1	0	Shishkin, B. K. (1950). Flora of the USSR, Volume 16-17: Umbelliflorae. Leningrad: Akademia Nauk.
Ferula teterrima	15	23	12	20	320	0	1	0	0	1	0	Wu, Z., Raven, P. H., & Hong, D. (2005). Flora of China. Volume 14: Apiaceae through Ericaceae. Science Press.
Ferula tingitana	15	40	12	25	590	1	1	2	2	1	0	Davis, P. H., & Tan, K. (Eds.). (1972). Flora of Turkey and the Aegean islands. Volume 4: Rosaceae to Umbelliferae. Edinburgh University Press.
Ferula trachelocarpa	3	7	6	12	51	0	1	2	2	0	0	Rechinger, K. H. (1987). Flora iranica: Umbelliferae. Flora des iranischen Hochlandes und der umrahmeden Gebirge: Persien, Afghanistan, Teile von West-Pakistan, Nord-Iraq, Azerbaidjan, Turkmenistan. Akademische Druk Verlangstalt, Graz.
Ferula trachyphylla	11	17	10	16	191	0	1	2	2	1	0	Rechinger, K. H. (1987). Flora iranica: Umbelliferae. Flora des iranischen Hochlandes und der umrahmeden Gebirge: Persien, Afghanistan, Teile von West-Pakistan, Nord-Iraq, Azerbaidjan, Turkmenistan. Akademische Druk Verlangstalt, Graz.
Ferula ugamica	3	7	10	13	61	0	1	2	2	1	0	Shishkin, B. K. (1950). Flora of the USSR, Volume 16-17: Umbelliflorae. Leningrad: Akademia Nauk.
Ferula xanthocarpa	10	20	20	20	300	1	1	2	2	1	0	Rechinger, K. H. (1987). Flora iranica: Umbelliferae. Flora des iranischen Hochlandes und der umrahmeden Gebirge: Persien, Afghanistan, Teile von West-Pakistan, Nord-Iraq, Azerbaidjan, Turkmenistan. Akademische Druk Verlangstalt, Graz.
Ferula xylorhachis	3	4	6	8	25	1	1	2	2	1	0	Rechinger, K. H. (1987). Flora iranica: Umbelliferae. Flora des iranischen Hochlandes und der umrahmeden Gebirge: Persien, Afghanistan, Teile von West-Pakistan, Nord-Iraq, Azerbaidjan, Turkmenistan. Akademische Druk Verlangstalt, Graz.
Ferulago galbanifera	4	8	5	8	42	0	1	0	2	2	0	Davis, P. H., & Tan, K. (Eds.). (1972). Flora of Turkey and the Aegean islands. Volume 4: Rosaceae to Umbelliferae. Edinburgh University Press.
Ferulago sandrasica	6	7	8	10	59	0	1	0	0	0	0	Davis, P. H., & Tan, K. (Eds.). (1972). Flora of Turkey and the Aegean islands. Volume 4: Rosaceae to Umbelliferae. Edinburgh University Press.
Foeniculum vulgare	6	40	14	39	822	0	1	0	0	0	0	Wu, Z., Raven, P. H., & Hong, D. (2005). Flora of China. Volume 14: Apiaceae through Ericaceae. Science Press.
Fuernrohria setifolia	6	14	5	20	155	0	0	2	2	1	0	Davis, P. H., & Tan, K. (Eds.). (1972). Flora of Turkey and the Aegean islands. Volume 4: Rosaceae to Umbelliferae. Edinburgh University Press.
Galagania fragrantissima	4	6	5	10	40	0	1	2	2	1	0	Rechinger, K. H. (1987). Flora iranica: Umbelliferae. Flora des iranischen Hochlandes und der umrahmeden Gebirge: Persien, Afghanistan, Teile von West-Pakistan, Nord-Iraq, Azerbaidjan, Turkmenistan. Akademische Druk Verlangstalt, Graz.
Gingidia decipiens	5	10	8	15	95	0	0	2	3	2	0	Allan, H.H. 1961: Flora of New Zealand. Vol. I. Indigenous Tracheophyta: Psilopsida, Lycopsida, Filicopsida, Gymnospermae, Dicotyled1s. Government Printer, Wellington.
Gingidia enysii	1	6	2	16	49	0	0	2	2	2	0	Allan, H.H. 1961: Flora of New Zealand. Vol. I. Indigenous Tracheophyta: Psilopsida, Lycopsida, Filicopsida, Gymnospermae, Dicotyled1s. Government Printer, Wellington.
Gingidia flabellata	2	7	?	15	?	0	0	2	2	2	0	Allan, H.H. 1961: Flora of New Zealand. Vol. I. Indigenous Tracheophyta: Psilopsida, Lycopsida, Filicopsida, Gymnospermae, Dicotyled1s. Government Printer, Wellington.
Gingidia montana	5	25	15	30	413	0	0	2	2	2	0	Allan, H.H. 1961: Flora of New Zealand. Vol. I. Indigenous Tracheophyta: Psilopsida, Lycopsida, Filicopsida, Gymnospermae, Dicotyled1s. Government Printer, Wellington.
Gingidia trifoliolata	2	5	3	11	31	0	0	2	2	2	0	Allan, H.H. 1961: Flora of New Zealand. Vol. I. Indigenous Tracheophyta: Psilopsida, Lycopsida, Filicopsida, Gymnospermae, Dicotyled1s. Government Printer, Wellington.
Glehnia littoralis	8	16	15	20	220	0	0/2	0	2	1	0	Wu, Z., Raven, P. H., & Hong, D. (2005). Flora of China. Volume 14: Apiaceae through Ericaceae. Science Press.
Glia prolifera	3	20	10	25	265	0	1	2	2	2	0	Van Wyk, B. E., Tilney, P. M., & Magee, A. R. (2010). A revision of the genus Glia (Apiaceae, tribe Heteromorpheae). South African Journal of Botany, 76(2), 259-271.
Grammosciadium confertum	4	8	8	13	68	0	0	2	2	2	0	Davis, P. H., & Tan, K. (Eds.). (1972). Flora of Turkey and the Aegean islands. Volume 4: Rosaceae to Umbelliferae. Edinburgh University Press.
Grammosciadium cornutum	6	12	?	?	?	0	0	2	2	2	0	Davis, P. H., & Tan, K. (Eds.). (1972). Flora of Turkey and the Aegean islands. Volume 4: Rosaceae to Umbelliferae. Edinburgh University Press.
Grammosciadium daucoides	6	12	6	18	126	0	0	2	2	2	0	Davis, P. H., & Tan, K. (Eds.). (1972). Flora of Turkey and the Aegean islands. Volume 4: Rosaceae to Umbelliferae. Edinburgh University Press.
Grammosciadium macrodon	6	12	6	8	66	0	0	2	2	2	0	Davis, P. H., & Tan, K. (Eds.). (1972). Flora of Turkey and the Aegean islands. Volume 4: Rosaceae to Umbelliferae. Edinburgh University Press.
Grammosciadium platycarpum	9	17	6	12	129	0	0	2	2	2	0	Davis, P. H., & Tan, K. (Eds.). (1972). Flora of Turkey and the Aegean islands. Volume 4: Rosaceae to Umbelliferae. Edinburgh University Press.
Grammosciadium pterocarpum	5	12	6	12	87	0	0	2	2	2	0	Davis, P. H., & Tan, K. (Eds.). (1972). Flora of Turkey and the Aegean islands. Volume 4: Rosaceae to Umbelliferae. Edinburgh University Press.
Grammosciadium scabridum	7	12	8	13	106	0	0	2	2	2	0	Rechinger, K. H. (1987). Flora iranica: Umbelliferae. Flora des iranischen Hochlandes und der umrahmeden Gebirge: Persien, Afghanistan, Teile von West-Pakistan, Nord-Iraq, Azerbaidjan, Turkmenistan. Akademische Druk Verlangstalt, Graz.
Haplosphaera phaea	?	?	?	?	?	1	0	0	0	0	0	Wu, Z., Raven, P. H., & Hong, D. (2005). Flora of China. Volume 14: Apiaceae through Ericaceae. Science Press.
Harbouria trachypleura	8	30	?	?	?	1	1	0/1	2	0	0	Mathias, M. E. (1930). Studies in the Umbelliferae. III. A Monograph of Cymopterus Including a Critical Study of Related Genera. Annals of the Missouri Botanical Garden, 17(3/4), 213-476.
Harrysmithia franchetii	5	7	6	16	71	1	0	0	2	0	0	Wu, Z., Raven, P. H., & Hong, D. (2005). Flora of China. Volume 14: Apiaceae through Ericaceae. Science Press.
Harrysmithia heterophylla	4	7	3	8	34	1	0	0	2	0	0	Wu, Z., Raven, P. H., & Hong, D. (2005). Flora of China. Volume 14: Apiaceae through Ericaceae. Science Press.
Haussknechtia elymaitica	?	?	?	?	?	1	0	0	2	2	0	Rechinger, K. H. (1987). Flora iranica: Umbelliferae. Flora des iranischen Hochlandes und der umrahmeden Gebirge: Persien, Afghanistan, Teile von West-Pakistan, Nord-Iraq, Azerbaidjan, Turkmenistan. Akademische Druk Verlangstalt, Graz.
Helosciadium inundatum	2	4	?	?	?	1	0	0	2	0	0	Castroviejo, S. (Ed.). (1998). Flora ibérica: plantas vasculares de la Península Ibérica e Islas Baleares. Volume 10. Araliaceae, Umbelliferae. Editorial CSIC-CSIC Press.
Helosciadium nodiflorum	3	12	5	20	128	1	0	0/1	2	0	0	Davis, P. H., & Tan, K. (Eds.). (1972). Flora of Turkey and the Aegean islands. Volume 4: Rosaceae to Umbelliferae. Edinburgh University Press.
Heptaptera anisoptera	5	22	?	?	?	0	1	2	2	0	0	Davis, P. H., & Tan, K. (Eds.). (1972). Flora of Turkey and the Aegean islands. Volume 4: Rosaceae to Umbelliferae. Edinburgh University Press.
Heracleum aconitifolium	15	20	?	?	?	0	0	0	2	0	1	Shishkin, B. K. (1950). Flora of the USSR, Volume 16-17: Umbelliflorae. Leningrad: Akademia Nauk.
Heracleum afghanicum	30	50	?	?	?	0	0	2	2	1	1	Rechinger, K. H. (1987). Flora iranica: Umbelliferae. Flora des iranischen Hochlandes und der umrahmeden Gebirge: Persien, Afghanistan, Teile von West-Pakistan, Nord-Iraq, Azerbaidjan, Turkmenistan. Akademische Druk Verlangstalt, Graz.
Heracleum anisactis	6	9	?	?	?	0	0	0	2	1	1	Rechinger, K. H. (1987). Flora iranica: Umbelliferae. Flora des iranischen Hochlandes und der umrahmeden Gebirge: Persien, Afghanistan, Teile von West-Pakistan, Nord-Iraq, Azerbaidjan, Turkmenistan. Akademische Druk Verlangstalt, Graz.
Heracleum antasiaticum	25	70	?	?	?	0	0	0	2	1	0	Davis, P. H., & Tan, K. (Eds.). (1972). Flora of Turkey and the Aegean islands. Volume 4: Rosaceae to Umbelliferae. Edinburgh University Press.
Heracleum apiifolium	4	12	?	?	?	0	0	0	0	2	1	Davis, P. H., & Tan, K. (Eds.). (1972). Flora of Turkey and the Aegean islands. Volume 4: Rosaceae to Umbelliferae. Edinburgh University Press.
Heracleum argaeum	7	11	?	?	?	0	0	0	2	1	0	Davis, P. H., & Tan, K. (Eds.). (1972). Flora of Turkey and the Aegean islands. Volume 4: Rosaceae to Umbelliferae. Edinburgh University Press.
Heracleum asperum	?	?	?	?	?	0	0	2	2	0	1	Shishkin, B. K. (1950). Flora of the USSR, Volume 16-17: Umbelliflorae. Leningrad: Akademia Nauk.
Heracleum bivittatum	15	20	?	?	?	0	0	2	2	2	1	Wu, Z., Raven, P. H., & Hong, D. (2005). Flora of China. Volume 14: Apiaceae through Ericaceae. Science Press.
Heracleum candicans	15	35	20	25	588	0	0	1/2	2	1	1	Wu, Z., Raven, P. H., & Hong, D. (2005). Flora of China. Volume 14: Apiaceae through Ericaceae. Science Press.
Heracleum carpaticum	8	15	?	?	?	0	0/2	0	2	0	1	Shishkin, B. K. (1950). Flora of the USSR, Volume 16-17: Umbelliflorae. Leningrad: Akademia Nauk.
Heracleum chorodanum	7	12	?	?	?	0	0	0	2	1	1	Shishkin, B. K. (1950). Flora of the USSR, Volume 16-17: Umbelliflorae. Leningrad: Akademia Nauk.
Heracleum crenatifolium	35	50	?	?	?	0	0	0	2	1	?	Davis, P. H., & Tan, K. (Eds.). (1972). Flora of Turkey and the Aegean islands. Volume 4: Rosaceae to Umbelliferae. Edinburgh University Press.
Heracleum cyclocarpum	25	30	?	?	?	0	0	0	2	0	1	Shishkin, B. K. (1950). Flora of the USSR, Volume 16-17: Umbelliflorae. Leningrad: Akademia Nauk.
Heracleum dissectifolium	30	50	?	?	?	0	0	2	2	1	1	Wu, Z., Raven, P. H., & Hong, D. (2005). Flora of China. Volume 14: Apiaceae through Ericaceae. Science Press.
Heracleum fargesii	14	7	?	?	?	0	0	0	2	2	1	Wu, Z., Raven, P. H., & Hong, D. (2005). Flora of China. Volume 14: Apiaceae through Ericaceae. Science Press.
Heracleum forrestii	10	25	15	25	388	0	0	0/1	2	?	1	Wu, Z., Raven, P. H., & Hong, D. (2005). Flora of China. Volume 14: Apiaceae through Ericaceae. Science Press.
Heracleum grandiflorum	30	40	?	?	?	0	0	2	2	?	1	Shishkin, B. K. (1950). Flora of the USSR, Volume 16-17: Umbelliflorae. Leningrad: Akademia Nauk.
Heracleum grossheimii	50	150	?	?	?	0	0	2	2	2	1	Shishkin, B. K. (1950). Flora of the USSR, Volume 16-17: Umbelliflorae. Leningrad: Akademia Nauk.
Heracleum henryi	25	32	20	30	730	0	0	2	2	1	1	Wu, Z., Raven, P. H., & Hong, D. (2005). Flora of China. Volume 14: Apiaceae through Ericaceae. Science Press.
Heracleum kingdonii	6	22	?	?	?	0	0	2	2	2	1	Wu, Z., Raven, P. H., & Hong, D. (2005). Flora of China. Volume 14: Apiaceae through Ericaceae. Science Press.
Heracleum lasiopetalum	10	30	?	?	?	1	0	0	2	0	0	Rechinger, K. H. (1987). Flora iranica: Umbelliferae. Flora des iranischen Hochlandes und der umrahmeden Gebirge: Persien, Afghanistan, Teile von West-Pakistan, Nord-Iraq, Azerbaidjan, Turkmenistan. Akademische Druk Verlangstalt, Graz.
Heracleum lehmannianum	45	50	?	?	?	0	0	0	2	2	1	Shishkin, B. K. (1950). Flora of the USSR, Volume 16-17: Umbelliflorae. Leningrad: Akademia Nauk.
Heracleum leskovii	45	50	?	?	?	0	0	2	2	1	1	Shishkin, B. K. (1950). Flora of the USSR, Volume 16-17: Umbelliflorae. Leningrad: Akademia Nauk.
Heracleum ligusticifolium	15	15	?	?	?	0	0	0	2	2	1	Shishkin, B. K. (1950). Flora of the USSR, Volume 16-17: Umbelliflorae. Leningrad: Akademia Nauk.
Heracleum mantegazzianum	50	150	?	?	?	0	0	2	2	2	1	Shishkin, B. K. (1950). Flora of the USSR, Volume 16-17: Umbelliflorae. Leningrad: Akademia Nauk.
Heracleum millefolium	4	12	?	?	?	0	0/1/2	2	2	3	1	Wu, Z., Raven, P. H., & Hong, D. (2005). Flora of China. Volume 14: Apiaceae through Ericaceae. Science Press.
Heracleum moellendorffii	12	30	20	?	?	0	0	0	2	0	1	Wu, Z., Raven, P. H., & Hong, D. (2005). Flora of China. Volume 14: Apiaceae through Ericaceae. Science Press.
Heracleum nyalamense	35	45	?	?	?	0	0	2	2	2	1	Wu, Z., Raven, P. H., & Hong, D. (2005). Flora of China. Volume 14: Apiaceae through Ericaceae. Science Press.
Heracleum olgae	10	40	20	25	600	0	1	0	2	2	1	Wu, Z., Raven, P. H., & Hong, D. (2005). Flora of China. Volume 14: Apiaceae through Ericaceae. Science Press.
Heracleum oreocharis	20	25	?	?	?	0	0	2	2	2	1	Wu, Z., Raven, P. H., & Hong, D. (2005). Flora of China. Volume 14: Apiaceae through Ericaceae. Science Press.
Heracleum paphlagonicum	30	45	?	?	?	0	0	0	2	1	1	Davis, P. H., & Tan, K. (Eds.). (1972). Flora of Turkey and the Aegean islands. Volume 4: Rosaceae to Umbelliferae. Edinburgh University Press.
Heracleum pastinaca	2	3	?	?	?	0	0	0	0	1	0	Davis, P. H., & Tan, K. (Eds.). (1972). Flora of Turkey and the Aegean islands. Volume 4: Rosaceae to Umbelliferae. Edinburgh University Press.
Heracleum pastinacifolium	15	30	?	?	?	0/1	0	0	0/1/2	1	0	Shishkin, B. K. (1950). Flora of the USSR, Volume 16-17: Umbelliflorae. Leningrad: Akademia Nauk.
Heracleum persicum	25	50	?	?	?	0	0	0	2	1	1	Davis, P. H., & Tan, K. (Eds.). (1972). Flora of Turkey and the Aegean islands. Volume 4: Rosaceae to Umbelliferae. Edinburgh University Press.
Heracleum platytaenium	25	80	?	?	?	0	0	0	2	1	1	Davis, P. H., & Tan, K. (Eds.). (1972). Flora of Turkey and the Aegean islands. Volume 4: Rosaceae to Umbelliferae. Edinburgh University Press.
Heracleum ponticum	20	30	?	?	?	0	0	2	2	0	1	Shishkin, B. K. (1950). Flora of the USSR, Volume 16-17: Umbelliflorae. Leningrad: Akademia Nauk.
Heracleum pubescens	18	20	?	?	?	0	0	0/2	2	2	1	Shishkin, B. K. (1950). Flora of the USSR, Volume 16-17: Umbelliflorae. Leningrad: Akademia Nauk.
Heracleum rechingeri	25	50	?	?	?	0	0	2	2	1	1	Rechinger, K. H. (1987). Flora iranica: Umbelliferae. Flora des iranischen Hochlandes und der umrahmeden Gebirge: Persien, Afghanistan, Teile von West-Pakistan, Nord-Iraq, Azerbaidjan, Turkmenistan. Akademische Druk Verlangstalt, Graz.
Heracleum roseum	5	12	?	?	?	0	0/2	0	2	2	1	Shishkin, B. K. (1950). Flora of the USSR, Volume 16-17: Umbelliflorae. Leningrad: Akademia Nauk.
Heracleum scabridum	10	20	30	?	?	0	0	1/2	2	2	1	Wu, Z., Raven, P. H., & Hong, D. (2005). Flora of China. Volume 14: Apiaceae through Ericaceae. Science Press.
Heracleum scabrum	8	20	?	?	?	0	0	1/2	2	2	1	Shishkin, B. K. (1950). Flora of the USSR, Volume 16-17: Umbelliflorae. Leningrad: Akademia Nauk.
Heracleum sosnowskyi	50	150	?	?	?	0	0	2	2	2	1	Shishkin, B. K. (1950). Flora of the USSR, Volume 16-17: Umbelliflorae. Leningrad: Akademia Nauk.
Heracleum souliei	30	35	20	?	?	0	0	0	2	2	1	Wu, Z., Raven, P. H., & Hong, D. (2005). Flora of China. Volume 14: Apiaceae through Ericaceae. Science Press.
Heracleum sphondylium	20	50	?	?	?	0	0	0	2	2	1	Davis, P. H., & Tan, K. (Eds.). (1972). Flora of Turkey and the Aegean islands. Volume 4: Rosaceae to Umbelliferae. Edinburgh University Press.
Heracleum stenopteroides	25	30	?	?	?	0	0	1/2	2	2	1	Wu, Z., Raven, P. H., & Hong, D. (2005). Flora of China. Volume 14: Apiaceae through Ericaceae. Science Press.
Heracleum subtomentellum	6	13	?	?	?	0	0	2	2	2	1	Wu, Z., Raven, P. H., & Hong, D. (2005). Flora of China. Volume 14: Apiaceae through Ericaceae. Science Press.
Heracleum tiliifolium	10	22	25	30	455	0	0	0	2	0	1	Wu, Z., Raven, P. H., & Hong, D. (2005). Flora of China. Volume 14: Apiaceae through Ericaceae. Science Press.
Heracleum trachyloma	?	?	?	?	?	0	0	0	2	1	1	Davis, P. H., & Tan, K. (Eds.). (1972). Flora of Turkey and the Aegean islands. Volume 4: Rosaceae to Umbelliferae. Edinburgh University Press.
Heracleum transcaucasicum	15	18	?	?	?	0	0	0/2	2	2	1	Rechinger, K. H. (1987). Flora iranica: Umbelliferae. Flora des iranischen Hochlandes und der umrahmeden Gebirge: Persien, Afghanistan, Teile von West-Pakistan, Nord-Iraq, Azerbaidjan, Turkmenistan. Akademische Druk Verlangstalt, Graz.
Heracleum vicinum	15	20	20	?	?	0	0	0	2	2	1	Wu, Z., Raven, P. H., & Hong, D. (2005). Flora of China. Volume 14: Apiaceae through Ericaceae. Science Press.
Heracleum wenchuanense	17	20	20	30	470	0	0	1/2	2	2	1	Wu, Z., Raven, P. H., & Hong, D. (2005). Flora of China. Volume 14: Apiaceae through Ericaceae. Science Press.
Heracleum wolongense	24	35	30	40	1060	0	0	0	2	0	1	Wu, Z., Raven, P. H., & Hong, D. (2005). Flora of China. Volume 14: Apiaceae through Ericaceae. Science Press.
Heracleum yungningense	13	30	20	40	730	0	0	1/2	2	2	1	Wu, Z., Raven, P. H., & Hong, D. (2005). Flora of China. Volume 14: Apiaceae through Ericaceae. Science Press.
Heracleum yunnanense	6	10	10	20	130	0	0	1/2	2	0	1	Wu, Z., Raven, P. H., & Hong, D. (2005). Flora of China. Volume 14: Apiaceae through Ericaceae. Science Press.
Heteromorpha arborescens	4	32	4	28	456	0/1	0/1	2	2	2	0	Winter, P. J. D., & Van Wyk, B. E. (1996). A revision of the genus Heteromorpha (Apiaceae). Kew Bulletin, 225-265.
Heteromorpha involucrata	16	68	8	30	1084	0	0/1	2	2	2	0	Winter, P. J. D., & Van Wyk, B. E. (1996). A revision of the genus Heteromorpha (Apiaceae). Kew Bulletin, 225-265.
Heteromorpha papillosa	12	27	10	20	330	1	0/1	2	2	2	0	Winter, P. J. D., & Van Wyk, B. E. (1996). A revision of the genus Heteromorpha (Apiaceae). Kew Bulletin, 225-265.
Heteromorpha pubescens	24	32	15	27	612	0	0/1	2	2	2	0	Winter, P. J. D., & Van Wyk, B. E. (1996). A revision of the genus Heteromorpha (Apiaceae). Kew Bulletin, 225-265.
Hladnikia pastinacifolia	10	20	10	20	250	0	0	2	2	2	?	Winter, P. J. D., & Van Wyk, B. E. (1996). A revision of the genus Heteromorpha (Apiaceae). Kew Bulletin, 225-265.
Hyalolaena bupleuroides	10	15	10	15	163	0	0	3	3	0	0	Wu, Z., Raven, P. H., & Hong, D. (2005). Flora of China. Volume 14: Apiaceae through Ericaceae. Science Press.
Hyalolaena jaxartica	12	18	20	20	300	0	0	2	3	0	0	Rechinger, K. H. (1987). Flora iranica: Umbelliferae. Flora des iranischen Hochlandes und der umrahmeden Gebirge: Persien, Afghanistan, Teile von West-Pakistan, Nord-Iraq, Azerbaidjan, Turkmenistan. Akademische Druk Verlangstalt, Graz.
Hyalolaena lipskyi	1	5	10	15	43	1	0	2	3	0	0	Rechinger, K. H. (1987). Flora iranica: Umbelliferae. Flora des iranischen Hochlandes und der umrahmeden Gebirge: Persien, Afghanistan, Teile von West-Pakistan, Nord-Iraq, Azerbaidjan, Turkmenistan. Akademische Druk Verlangstalt, Graz.
Hymenidium amabile	20	30	20	25	575	1	0	3	3	0	0	Wu, Z., Raven, P. H., & Hong, D. (2005). Flora of China. Volume 14: Apiaceae through Ericaceae. Science Press.
Hymenidium apiolens	5	7	?	?	?	1	0	2	2	0	0	Wu, Z., Raven, P. H., & Hong, D. (2005). Flora of China. Volume 14: Apiaceae through Ericaceae. Science Press.
Hymenidium bicolor	2	4	?	?	?	0	0	2	2	1	0	Wu, Z., Raven, P. H., & Hong, D. (2005). Flora of China. Volume 14: Apiaceae through Ericaceae. Science Press.
Hymenidium decurrens	10	20	?	?	?	0	0	2	2	0	0	Wu, Z., Raven, P. H., & Hong, D. (2005). Flora of China. Volume 14: Apiaceae through Ericaceae. Science Press.
Hymenidium wilsonii	7	15	?	?	?	1	0	3	3	1	0	Wu, Z., Raven, P. H., & Hong, D. (2005). Flora of China. Volume 14: Apiaceae through Ericaceae. Science Press.
Hymenolaena badachschanica	3	4	?	?	?	0/1	0	0	3	1	0	Rechinger, K. H. (1987). Flora iranica: Umbelliferae. Flora des iranischen Hochlandes und der umrahmeden Gebirge: Persien, Afghanistan, Teile von West-Pakistan, Nord-Iraq, Azerbaidjan, Turkmenistan. Akademische Druk Verlangstalt, Graz.
Hymenolaena candollei	2	4	?	?	?	0	0	3	3	1	0	Rechinger, K. H. (1987). Flora iranica: Umbelliferae. Flora des iranischen Hochlandes und der umrahmeden Gebirge: Persien, Afghanistan, Teile von West-Pakistan, Nord-Iraq, Azerbaidjan, Turkmenistan. Akademische Druk Verlangstalt, Graz.
Hymenolaena pimpinellifolia	1	4	?	?	?	1	0	0	3	1	0	Rechinger, K. H. (1987). Flora iranica: Umbelliferae. Flora des iranischen Hochlandes und der umrahmeden Gebirge: Persien, Afghanistan, Teile von West-Pakistan, Nord-Iraq, Azerbaidjan, Turkmenistan. Akademische Druk Verlangstalt, Graz.
Korshinskya olgae	3	12	15	25	173	0	1	2	2	1	0	Shishkin, B. K. (1950). Flora of the USSR, Volume 16-17: Umbelliflorae. Leningrad: Akademia Nauk.
Kozlovia longiloba	5	8	?	?	?	1	0	0/1	2	0	0	Wu, Z., Raven, P. H., & Hong, D. (2005). Flora of China. Volume 14: Apiaceae through Ericaceae. Science Press.
Kundmannia sicula	5	30	18	25	420	0	0	2	2	1	0	Castroviejo, S. (Ed.). (1998). Flora ibérica: plantas vasculares de la Península Ibérica e Islas Baleares. Volume 10. Araliaceae, Umbelliferae. Editorial CSIC-CSIC Press.
Laser affine	20	30	12	12	300	0	0	2	2	2	0	Davis, P. H., & Tan, K. (Eds.). (1972). Flora of Turkey and the Aegean islands. Volume 4: Rosaceae to Umbelliferae. Edinburgh University Press.
Laser carduchorum	17	22	12	20	322	1	0	2	2	2	0	Davis, P. H., & Tan, K. (Eds.). (1972). Flora of Turkey and the Aegean islands. Volume 4: Rosaceae to Umbelliferae. Edinburgh University Press.
Laser involucratum	20	30	?	?	?	0	0	2	2	2	0	Rechinger, K. H. (1987). Flora iranica: Umbelliferae. Flora des iranischen Hochlandes und der umrahmeden Gebirge: Persien, Afghanistan, Teile von West-Pakistan, Nord-Iraq, Azerbaidjan, Turkmenistan. Akademische Druk Verlangstalt, Graz.
Laser panjutinii	25	35	?	?	?	0	0	2	2	2	0	Shishkin, B. K. (1950). Flora of the USSR, Volume 16-17: Umbelliflorae. Leningrad: Akademia Nauk.
Laser stevenii	30	60	30	40	1650	?	0	2	2	2	0	Shishkin, B. K. (1950). Flora of the USSR, Volume 16-17: Umbelliflorae. Leningrad: Akademia Nauk.
Laser trilobum	12	25	8	20	298	1	0	2	2	2	0	Davis, P. H., & Tan, K. (Eds.). (1972). Flora of Turkey and the Aegean islands. Volume 4: Rosaceae to Umbelliferae. Edinburgh University Press.
Laserpitium gallicum	6	54	?	?	?	0	0	2	2	2	0	Castroviejo, S. (Ed.). (1998). Flora ibérica: plantas vasculares de la Península Ibérica e Islas Baleares. Volume 10. Araliaceae, Umbelliferae. Editorial CSIC-CSIC Press.
Laserpitium latifolium	15	40	?	?	?	0	0	2	2	2	0	Shishkin, B. K. (1950). Flora of the USSR, Volume 16-17: Umbelliflorae. Leningrad: Akademia Nauk.
Laserpitium nitidum	10	24	24	56	792	?	0/2	2	2	2	0	Castroviejo, S. (Ed.). (1998). Flora ibérica: plantas vasculares de la Península Ibérica e Islas Baleares. Volume 10. Araliaceae, Umbelliferae. Editorial CSIC-CSIC Press.
Lecokia cretica	5	12	10	15	115	0	0	2	2	1	0	Rechinger, K. H. (1987). Flora iranica: Umbelliferae. Flora des iranischen Hochlandes und der umrahmeden Gebirge: Persien, Afghanistan, Teile von West-Pakistan, Nord-Iraq, Azerbaidjan, Turkmenistan. Akademische Druk Verlangstalt, Graz.
Ledebouriella multiflora	10	25	?	?	?	1	0	0/1	2	2	0	Shishkin, B. K. (1950). Flora of the USSR, Volume 16-17: Umbelliflorae. Leningrad: Akademia Nauk.
Leiotulus dasyanthus	15	30	30	30	675	1	1	2	2	0	0	Davis, P. H., & Tan, K. (Eds.). (1972). Flora of Turkey and the Aegean islands. Volume 4: Rosaceae to Umbelliferae. Edinburgh University Press.
Leiotulus secacul	15	20	20	20	350	1	1	0/2	0	0	0	Davis, P. H., & Tan, K. (Eds.). (1972). Flora of Turkey and the Aegean islands. Volume 4: Rosaceae to Umbelliferae. Edinburgh University Press.
Leutea cupularis	6	10	8	15	99	0/1	1	2	2	1	0	Rechinger, K. H. (1987). Flora iranica: Umbelliferae. Flora des iranischen Hochlandes und der umrahmeden Gebirge: Persien, Afghanistan, Teile von West-Pakistan, Nord-Iraq, Azerbaidjan, Turkmenistan. Akademische Druk Verlangstalt, Graz.
Leutea gracillima	2	5	3	6	18	0	1	0/2	0/2	1	0	Rechinger, K. H. (1987). Flora iranica: Umbelliferae. Flora des iranischen Hochlandes und der umrahmeden Gebirge: Persien, Afghanistan, Teile von West-Pakistan, Nord-Iraq, Azerbaidjan, Turkmenistan. Akademische Druk Verlangstalt, Graz.
Leutea nematoloba	5	7	5	10	48	0/1	1	0	0	1	0	Rechinger, K. H. (1987). Flora iranica: Umbelliferae. Flora des iranischen Hochlandes und der umrahmeden Gebirge: Persien, Afghanistan, Teile von West-Pakistan, Nord-Iraq, Azerbaidjan, Turkmenistan. Akademische Druk Verlangstalt, Graz.
Leutea petiolaris	3	8	5	15	68	0	1	0	0	1	0	Rechinger, K. H. (1987). Flora iranica: Umbelliferae. Flora des iranischen Hochlandes und der umrahmeden Gebirge: Persien, Afghanistan, Teile von West-Pakistan, Nord-Iraq, Azerbaidjan, Turkmenistan. Akademische Druk Verlangstalt, Graz.
Leutea polyscias	4	6	6	12	48	0	1	2	2	1	0	Rechinger, K. H. (1987). Flora iranica: Umbelliferae. Flora des iranischen Hochlandes und der umrahmeden Gebirge: Persien, Afghanistan, Teile von West-Pakistan, Nord-Iraq, Azerbaidjan, Turkmenistan. Akademische Druk Verlangstalt, Graz.
Levisticum officinale	12	20	?	?	?	1	1	2	2	0	0	Wu, Z., Raven, P. H., & Hong, D. (2005). Flora of China. Volume 14: Apiaceae through Ericaceae. Science Press.
Libanotis buchtormensis	30	50	?	?	?	1	0	0/1/2	2	0	0	Wu, Z., Raven, P. H., & Hong, D. (2005). Flora of China. Volume 14: Apiaceae through Ericaceae. Science Press.
Libanotis depressa	6	10	10	20	130	0	0	1/2	2	2	0	Wu, Z., Raven, P. H., & Hong, D. (2005). Flora of China. Volume 14: Apiaceae through Ericaceae. Science Press.
Libanotis eriocarpa	2	8	10	20	90	0	0	2	2	2	0	Wu, Z., Raven, P. H., & Hong, D. (2005). Flora of China. Volume 14: Apiaceae through Ericaceae. Science Press.
Lichtensteinia crassijuga	10	10	?	?	?	0	1	2	2	2	0	Tilney, P. M., Van Wyk, B. E., & Downie, S. R. (2007). A revision of the genus Lichtensteinia (Apiaceae). South African Journal of Botany, 73(2), 317-317.
Lichtensteinia globosa	2	4	?	?	?	1	0	2	2	2	0	Tilney, P. M., Van Wyk, B. E., & Downie, S. R. (2007). A revision of the genus Lichtensteinia (Apiaceae). South African Journal of Botany, 73(2), 317-317.
Lichtensteinia lacera	7	20	?	?	?	0	1	2	2	2	0	Tilney, P. M., Van Wyk, B. E., & Downie, S. R. (2007). A revision of the genus Lichtensteinia (Apiaceae). South African Journal of Botany, 73(2), 317-317.
Lichtensteinia latifolia	9	20	?	?	?	0	1	2	2	2	0	Tilney, P. M., Van Wyk, B. E., & Downie, S. R. (2007). A revision of the genus Lichtensteinia (Apiaceae). South African Journal of Botany, 73(2), 317-317.
Lichtensteinia obscura	2	10	?	?	?	1	1	2	2	2	0	Tilney, P. M., Van Wyk, B. E., & Downie, S. R. (2007). A revision of the genus Lichtensteinia (Apiaceae). South African Journal of Botany, 73(2), 317-317.
Lichtensteinia trifida	6	13	?	?	?	0	1	2	2	2	0	Tilney, P. M., Van Wyk, B. E., & Downie, S. R. (2007). A revision of the genus Lichtensteinia (Apiaceae). South African Journal of Botany, 73(2), 317-317.
Ligusticopsis brachyloba	15	30	?	?	?	0	0	2	2	2	0	Wu, Z., Raven, P. H., & Hong, D. (2005). Flora of China. Volume 14: Apiaceae through Ericaceae. Science Press.
Ligusticum daucoides	10	23	?	?	?	1	0	2	2	0	0	Wu, Z., Raven, P. H., & Hong, D. (2005). Flora of China. Volume 14: Apiaceae through Ericaceae. Science Press.
Ligusticum involucratum	20	35	?	?	?	1	0	2	2	2	0	Wu, Z., Raven, P. H., & Hong, D. (2005). Flora of China. Volume 14: Apiaceae through Ericaceae. Science Press.
Ligusticum jeholense	8	16	?	?	?	1	0	2	2	0	0	Wu, Z., Raven, P. H., & Hong, D. (2005). Flora of China. Volume 14: Apiaceae through Ericaceae. Science Press.
Ligusticum lucidum	10	50	?	?	?	0	0	0	2	1	0	Castroviejo, S. (Ed.). (1998). Flora ibérica: plantas vasculares de la Península Ibérica e Islas Baleares. Volume 10. Araliaceae, Umbelliferae. Editorial CSIC-CSIC Press.
Ligusticum mutellinoides	10	15	?	?	?	1	0	2	2	2	0	Wu, Z., Raven, P. H., & Hong, D. (2005). Flora of China. Volume 14: Apiaceae through Ericaceae. Science Press.
Ligusticum oliverianum	6	13	?	?	?	1	0	2	2	0	0	Wu, Z., Raven, P. H., & Hong, D. (2005). Flora of China. Volume 14: Apiaceae through Ericaceae. Science Press.
Ligusticum physospermifolium	15	40	?	?	?	0	0	1/2	2	1	0	Shishkin, B. K. (1950). Flora of the USSR, Volume 16-17: Umbelliflorae. Leningrad: Akademia Nauk.
Ligusticum pteridophyllum	13	20	?	?	?	1	0/2	2	2	0	0	Wu, Z., Raven, P. H., & Hong, D. (2005). Flora of China. Volume 14: Apiaceae through Ericaceae. Science Press.
Ligusticum scapiforme	7	15	?	?	?	0	0	1/2	2	2	?	Wu, Z., Raven, P. H., & Hong, D. (2005). Flora of China. Volume 14: Apiaceae through Ericaceae. Science Press.
Ligusticum scoticum	7	11	?	?	?	0	0	1/2	2	1	0	Shishkin, B. K. (1950). Flora of the USSR, Volume 16-17: Umbelliflorae. Leningrad: Akademia Nauk.
Ligusticum tenuissimum	10	18	?	?	?	1	0	1/2	2	0	0	Wu, Z., Raven, P. H., & Hong, D. (2005). Flora of China. Volume 14: Apiaceae through Ericaceae. Science Press.
Lilaeopsis brasiliensis	1	1	3	8	6	0	0/2	0	0	1	0	Affolter, J. M. (1985). A monograph of the genus Lilaeopsis (Umbelliferae). Systematic Botany Monographs, 1-140.
Lilaeopsis carolinensis	1	1	8	15	12	0	0	0/2	0	0	0	Castroviejo, S. (Ed.). (1998). Flora ibérica: plantas vasculares de la Península Ibérica e Islas Baleares. Volume 10. Araliaceae, Umbelliferae. Editorial CSIC-CSIC Press.
Lilaeopsis chinensis	1	1	3	13	8	0	0/2	0	0	1	0	Affolter, J. M. (1985). A monograph of the genus Lilaeopsis (Umbelliferae). Systematic Botany Monographs, 1-140.
Lilaeopsis macloviana	1	1	3	11	7	0	0/2	0	0	1	0	Affolter, J. M. (1985). A monograph of the genus Lilaeopsis (Umbelliferae). Systematic Botany Monographs, 1-140.
Lilaeopsis masonii	1	1	3	8	6	0	0/1	2	0	1	0	Affolter, J. M. (1985). A monograph of the genus Lilaeopsis (Umbelliferae). Systematic Botany Monographs, 1-140.
Lilaeopsis novae-zelandiae	1	1	2	9	6	0	0/2	2	0	1	0	Affolter, J. M. (1985). A monograph of the genus Lilaeopsis (Umbelliferae). Systematic Botany Monographs, 1-140.
Lilaeopsis occidentalis	1	1	3	15	9	0	0/1/2	0	0	1	0	Affolter, J. M. (1985). A monograph of the genus Lilaeopsis (Umbelliferae). Systematic Botany Monographs, 1-140.
Lilaeopsis polyantha	1	1	2	10	6	0	0/1/2	2	0	1	0	Affolter, J. M. (1985). A monograph of the genus Lilaeopsis (Umbelliferae). Systematic Botany Monographs, 1-140.
Lilaeopsis schaffneriana	1	1	3	10	7	0	2	0	0	1	0	Affolter, J. M. (1985). A monograph of the genus Lilaeopsis (Umbelliferae). Systematic Botany Monographs, 1-140.
Lisaea papyracea	3	7	?	?	?	0	0	2	2	2	1	Davis, P. H., & Tan, K. (Eds.). (1972). Flora of Turkey and the Aegean islands. Volume 4: Rosaceae to Umbelliferae. Edinburgh University Press.
Lisaea strigosa	3	7	?	?	?	0	0	0	2	2	1	Davis, P. H., & Tan, K. (Eds.). (1972). Flora of Turkey and the Aegean islands. Volume 4: Rosaceae to Umbelliferae. Edinburgh University Press.
Lithosciadium multicaule	7	18	?	?	?	?	1/2	2	2	0	0	Shishkin, B. K. (1950). Flora of the USSR, Volume 16-17: Umbelliflorae. Leningrad: Akademia Nauk.
Lomatium ambiguum	5	17	20	20	220	0	1	0	2	1	0	Mathias, M. E. (1938). A revision of the genus Lomatium. Annals of the Missouri Botanical Garden, 25(1), 225-297.
Lomatium brandegeei	10	21	10	25	313	1	1	0	2	1	0	Mathias, M. E. (1938). A revision of the genus Lomatium. Annals of the Missouri Botanical Garden, 25(1), 225-297.
Lomatium canbyi	12	17	13	16	214	1	0	0	2	1	0	Mathias, M. E. (1938). A revision of the genus Lomatium. Annals of the Missouri Botanical Garden, 25(1), 225-297.
Lomatium cous	10	20	20	20	300	0	1	0	2	1	0	Mathias, M. E. (1938). A revision of the genus Lomatium. Annals of the Missouri Botanical Garden, 25(1), 225-297.
Lomatium dasycarpum	10	20	?	?	?	0	1	0	2	1	0	Mathias, M. E. (1938). A revision of the genus Lomatium. Annals of the Missouri Botanical Garden, 25(1), 225-297.
Lomatium donnellii	8	30	20	20	380	0	1	0	2	1	0	Mathias, M. E. (1938). A revision of the genus Lomatium. Annals of the Missouri Botanical Garden, 25(1), 225-297.
Lomatium foeniculaceum	8	24	25	50	700	0	1	0	2	1	0	Mathias, M. E. (1938). A revision of the genus Lomatium. Annals of the Missouri Botanical Garden, 25(1), 225-297.
Lomatium geyeri	5	20	?	?	?	0	0	0	2	1	0	Mathias, M. E. (1938). A revision of the genus Lomatium. Annals of the Missouri Botanical Garden, 25(1), 225-297.
Lomatium gormanii	4	10	10	20	120	0	0	0	2	1	0	Mathias, M. E. (1938). A revision of the genus Lomatium. Annals of the Missouri Botanical Garden, 25(1), 225-297.
Lomatium grayi	7	22	15	30	383	0	1	0	2	1	0	Mathias, M. E. (1938). A revision of the genus Lomatium. Annals of the Missouri Botanical Garden, 25(1), 225-297.
Lomatium hallii	9	17	?	?	?	0	1	0	2	1	0	Mathias, M. E. (1938). A revision of the genus Lomatium. Annals of the Missouri Botanical Garden, 25(1), 225-297.
Lomatium hendersonii	2	5	3	9	26	0	0	0	2	1	0	Mathias, M. E. (1938). A revision of the genus Lomatium. Annals of the Missouri Botanical Garden, 25(1), 225-297.
Lomatium howellii	10	15	20	20	250	0	1	0	2	1	0	Mathias, M. E. (1938). A revision of the genus Lomatium. Annals of the Missouri Botanical Garden, 25(1), 225-297.
Lomatium juniperinum	8	20	?	?	?	0	1	0	2	1	0	Mathias, M. E. (1938). A revision of the genus Lomatium. Annals of the Missouri Botanical Garden, 25(1), 225-297.
Lomatium laevigatum	9	20	10	30	345	0	1	0	0	1	0	Mathias, M. E. (1938). A revision of the genus Lomatium. Annals of the Missouri Botanical Garden, 25(1), 225-297.
Lomatium latilobum	4	10	?	?	?	1	1	0	2	1	0	Mathias, M. E. (1938). A revision of the genus Lomatium. Annals of the Missouri Botanical Garden, 25(1), 225-297.
Lomatium macrocarpum	5	25	?	?	?	0	0/1/2	0	2	1	0	Mathias, M. E. (1938). A revision of the genus Lomatium. Annals of the Missouri Botanical Garden, 25(1), 225-297.
Lomatium nevadense	8	22	20	20	300	0	0	0	2	1	0	Mathias, M. E. (1938). A revision of the genus Lomatium. Annals of the Missouri Botanical Garden, 25(1), 225-297.
Lomatium nudicaule	10	20	?	?	?	0	1	0	0	1	0	Mathias, M. E. (1938). A revision of the genus Lomatium. Annals of the Missouri Botanical Garden, 25(1), 225-297.
Lomatium nuttallii	5	16	15	20	198	0	1	0	2	1	0	Mathias, M. E. (1938). A revision of the genus Lomatium. Annals of the Missouri Botanical Garden, 25(1), 225-297.
Lomatium piperi	3	20	6	13	139	0	0	0	0/2	1	0	Mathias, M. E. (1938). A revision of the genus Lomatium. Annals of the Missouri Botanical Garden, 25(1), 225-297.
Lomatium vaginatum	14	25	?	?	?	0	1	0	2	1	0	Mathias, M. E. (1938). A revision of the genus Lomatium. Annals of the Missouri Botanical Garden, 25(1), 225-297.
Lomatium watsonii	1	9	?	?	?	0	1	0	2	1	0	Mathias, M. E. (1938). A revision of the genus Lomatium. Annals of the Missouri Botanical Garden, 25(1), 225-297.
Magydaris panacifolia	10	25	?	?	?	?	0	2	2	1	0	Castroviejo, S. (Ed.). (1998). Flora ibérica: plantas vasculares de la Península Ibérica e Islas Baleares. Volume 10. Araliaceae, Umbelliferae. Editorial CSIC-CSIC Press.
Magydaris pastinacea	20	50	?	?	?	?	0	2	2	2	0	Castroviejo, S. (Ed.). (1998). Flora ibérica: plantas vasculares de la Península Ibérica e Islas Baleares. Volume 10. Araliaceae, Umbelliferae. Editorial CSIC-CSIC Press.
Malabaila involucrata	8	20	?	?	?	1	1	2	2	?	0	Davis, P. H., & Tan, K. (Eds.). (1972). Flora of Turkey and the Aegean islands. Volume 4: Rosaceae to Umbelliferae. Edinburgh University Press.
Malabaila pastinacifolia	5	12	25	25	213	0	1	2	2	0	0	Davis, P. H., & Tan, K. (Eds.). (1972). Flora of Turkey and the Aegean islands. Volume 4: Rosaceae to Umbelliferae. Edinburgh University Press.
Mediasia macrophylla	?	25	?	?	?	0	0/1	2	2	0	0	Rechinger, K. H. (1987). Flora iranica: Umbelliferae. Flora des iranischen Hochlandes und der umrahmeden Gebirge: Persien, Afghanistan, Teile von West-Pakistan, Nord-Iraq, Azerbaidjan, Turkmenistan. Akademische Druk Verlangstalt, Graz.
Meeboldia achilleifolia	8	15	10	15	153	0	0	1/2	2	2	0	Wu, Z., Raven, P. H., & Hong, D. (2005). Flora of China. Volume 14: Apiaceae through Ericaceae. Science Press.
Meeboldia yunnanensis	5	8	?	?	?	0	0	1/2	2	2	0	Wu, Z., Raven, P. H., & Hong, D. (2005). Flora of China. Volume 14: Apiaceae through Ericaceae. Science Press.
Melanosciadium pimpinelloideum	5	14	10	20	165	0	2	0	2	0	0	Wu, Z., Raven, P. H., & Hong, D. (2005). Flora of China. Volume 14: Apiaceae through Ericaceae. Science Press.
Mogoltavia severtzovii	11	23	?	?	?	0	0	2	2	0	0	Shishkin, B. K. (1950). Flora of the USSR, Volume 16-17: Umbelliflorae. Leningrad: Akademia Nauk.
Musineon divaricatum	?	?	?	?	?	1	1	0	2	2	0	Mathias, M. E. (1930). Studies in the Umbelliferae. III. A Monograph of Cymopterus Including a Critical Study of Related Genera. Annals of the Missouri Botanical Garden, 17(3/4), 213-476.
Musineon lineare	?	?	?	?	?	1	1	2	2	2	0	Mathias, M. E. (1930). Studies in the Umbelliferae. III. A Monograph of Cymopterus Including a Critical Study of Related Genera. Annals of the Missouri Botanical Garden, 17(3/4), 213-476.
Musineon tenuifolium	8	30	?	?	?	1	1	0	2	1	0	Mathias, M. E. (1930). Studies in the Umbelliferae. III. A Monograph of Cymopterus Including a Critical Study of Related Genera. Annals of the Missouri Botanical Garden, 17(3/4), 213-476.
Musineon vaginatum	?	?	?	?	?	1	0	0	2	1	0	Mathias, M. E. (1930). Studies in the Umbelliferae. III. A Monograph of Cymopterus Including a Critical Study of Related Genera. Annals of the Missouri Botanical Garden, 17(3/4), 213-476.
Myrrhis odorata	15	20	15	20	313	1	0	0	2	0	0	Shishkin, B. K. (1950). Flora of the USSR, Volume 16-17: Umbelliflorae. Leningrad: Akademia Nauk.
Nanobubon capillaceum	9	27	10	20	315	0	1	2	2	2	0	Magee, A. R., Van Wyk, B. E., & Tilney, P. M. (2008). A taxonomic revision of the genus Nanobubon (Apiaceae: Apioideae). South African Journal of Botany, 74(4), 713-719.
Nanobubon strictum	9	27	9	24	365	0	1	2	2	2	0	Magee, A. R., Van Wyk, B. E., & Tilney, P. M. (2008). A taxonomic revision of the genus Nanobubon (Apiaceae: Apioideae). South African Journal of Botany, 74(4), 713-719.
Naufraga balearica	1	1	3	6	5	0	0	0	0	0	0	Castroviejo, S. (Ed.). (1998). Flora ibérica: plantas vasculares de la Península Ibérica e Islas Baleares. Volume 10. Araliaceae, Umbelliferae. Editorial CSIC-CSIC Press.
Neoparrya lithophila	5	10	6	10	65	0/1	1	0	2	2	0	Theobald, W. L., Tseng, C. C., & Mathias, M. E. (1964). A revision of Aletes and Neoparrya (Umbelliferae). Brittonia, 296-315.
Niphogeton azorelloides	1	3	1	3	5	0	2	2	2	?	0	Mathias, M. E., & Constance, L. (1962). The Andean genus Niphogeton (Umbelliferae) revisited. Brittonia, 148-155.
Niphogeton chirripoi	4	7	5	10	45	0	2	2	2	0	0	Mathias, M. E., & Constance, L. (1962). The Andean genus Niphogeton (Umbelliferae) revisited. Brittonia, 148-155.
Nothosmyrnium japonicum	7	15	?	?	?	0	0	2	2	0	0	Wu, Z., Raven, P. H., & Hong, D. (2005). Flora of China. Volume 14: Apiaceae through Ericaceae. Science Press.
Notobubon capense	?	?	?	?	?	1	1	2	2	1	0	Magee, A. R., Van Wyk, B. E., & Tilney, P. M. (2009). A taxonomic revision of the woody South African genus Notobubon (Apiaceae: Apioideae). Systematic Botany, 34(1), 220-242.
Notobubon ferulaceum	?	?	?	?	?	0	1	2	2	1	0	Magee, A. R., Van Wyk, B. E., & Tilney, P. M. (2009). A taxonomic revision of the woody South African genus Notobubon (Apiaceae: Apioideae). Systematic Botany, 34(1), 220-242.
Notobubon galbanum	?	?	?	?	?	1	1	2	2	1	0	Magee, A. R., Van Wyk, B. E., & Tilney, P. M. (2009). A taxonomic revision of the woody South African genus Notobubon (Apiaceae: Apioideae). Systematic Botany, 34(1), 220-242.
Notobubon gummiferum	?	?	?	?	?	1	1	2	2	1	0	Magee, A. R., Van Wyk, B. E., & Tilney, P. M. (2009). A taxonomic revision of the woody South African genus Notobubon (Apiaceae: Apioideae). Systematic Botany, 34(1), 220-242.
Notobubon laevigatum	?	?	?	?	?	0	1	2	2	1	0	Magee, A. R., Van Wyk, B. E., & Tilney, P. M. (2009). A taxonomic revision of the woody South African genus Notobubon (Apiaceae: Apioideae). Systematic Botany, 34(1), 220-242.
Notobubon pungens	?	?	?	?	?	0	1	2	2	1	0	Magee, A. R., Van Wyk, B. E., & Tilney, P. M. (2009). A taxonomic revision of the woody South African genus Notobubon (Apiaceae: Apioideae). Systematic Botany, 34(1), 220-242.
Notobubon striatum	?	?	?	?	?	0	1	2	2	2	0	Magee, A. R., Van Wyk, B. E., & Tilney, P. M. (2009). A taxonomic revision of the woody South African genus Notobubon (Apiaceae: Apioideae). Systematic Botany, 34(1), 220-242.
Oedibasis apiculata	11	25	20	30	485	0	0	2	2	0	0	Shishkin, B. K. (1950). Flora of the USSR, Volume 16-17: Umbelliflorae. Leningrad: Akademia Nauk.
Oedibasis platycarpa	?	?	25	30	?	0	0	3	2	0	0	Shishkin, B. K. (1950). Flora of the USSR, Volume 16-17: Umbelliflorae. Leningrad: Akademia Nauk.
Oenanthe aquatica	9	11	10	20	155	1	0	0	2	1	1	Davis, P. H., & Tan, K. (Eds.). (1972). Flora of Turkey and the Aegean islands. Volume 4: Rosaceae to Umbelliferae. Edinburgh University Press.
Oenanthe benghalensis	4	10	8	15	91	0	0	0	2	1	0	Wu, Z., Raven, P. H., & Hong, D. (2005). Flora of China. Volume 14: Apiaceae through Ericaceae. Science Press.
Oenanthe crocata	6	40	?	?	?	0	0	2	2	1	1	Castroviejo, S. (Ed.). (1998). Flora ibérica: plantas vasculares de la Península Ibérica e Islas Baleares. Volume 10. Araliaceae, Umbelliferae. Editorial CSIC-CSIC Press.
Oenanthe fistulosa	2	8	?	40	?	1	0	0	2	2	1	Davis, P. H., & Tan, K. (Eds.). (1972). Flora of Turkey and the Aegean islands. Volume 4: Rosaceae to Umbelliferae. Edinburgh University Press.
Oenanthe hookeri	4	8	15	20	110	0	0	0	2	1	0	Wu, Z., Raven, P. H., & Hong, D. (2005). Flora of China. Volume 14: Apiaceae through Ericaceae. Science Press.
Oenanthe javanica	6	30	20	20	360	0/1	0	0	2	1	0	Wu, Z., Raven, P. H., & Hong, D. (2005). Flora of China. Volume 14: Apiaceae through Ericaceae. Science Press.
Oenanthe lachenalii	5	20	?	?	?	0	0	0/1/2	2	1	1	Castroviejo, S. (Ed.). (1998). Flora ibérica: plantas vasculares de la Península Ibérica e Islas Baleares. Volume 10. Araliaceae, Umbelliferae. Editorial CSIC-CSIC Press.
Oenanthe linearis	3	12	8	20	132	0	0	0	2	1	0	Wu, Z., Raven, P. H., & Hong, D. (2005). Flora of China. Volume 14: Apiaceae through Ericaceae. Science Press.
Oenanthe pimpinelloides	6	15	30	60	540	1	0	0/1/2	2	2	1	Davis, P. H., & Tan, K. (Eds.). (1972). Flora of Turkey and the Aegean islands. Volume 4: Rosaceae to Umbelliferae. Edinburgh University Press.
Oenanthe prolifera	4	5	40	60	230	0	0	0	2	2	1	Davis, P. H., & Tan, K. (Eds.). (1972). Flora of Turkey and the Aegean islands. Volume 4: Rosaceae to Umbelliferae. Edinburgh University Press.
Oenanthe silaifolia	6	12	30	50	390	0/1	0	0/1/2	2	2	1	Davis, P. H., & Tan, K. (Eds.). (1972). Flora of Turkey and the Aegean islands. Volume 4: Rosaceae to Umbelliferae. Edinburgh University Press.
Oenanthe thomsonii	4	12	15	20	150	0	0	0	2	1	1	Wu, Z., Raven, P. H., & Hong, D. (2005). Flora of China. Volume 14: Apiaceae through Ericaceae. Science Press.
Opopanax hispidus	5	15	5	12	103	?	1	2	2	0	0	Davis, P. H., & Tan, K. (Eds.). (1972). Flora of Turkey and the Aegean islands. Volume 4: Rosaceae to Umbelliferae. Edinburgh University Press.
Opopanax persicus	5	15	5	12	103	?	1	2	2	0	0	Davis, P. H., & Tan, K. (Eds.). (1972). Flora of Turkey and the Aegean islands. Volume 4: Rosaceae to Umbelliferae. Edinburgh University Press.
Oreonana clementis	5	20	15	30	338	1	2	0	2	3	0	Shevock, J. R., & Constance, L. (1979). A new species of Oreonana, a genus of snow-adapted Umbelliferae. Madrono, 128-134.
Oreonana purpurascens	20	35	15	30	675	1	2	0	2	3	0	Shevock, J. R., & Constance, L. (1979). A new species of Oreonana, a genus of snow-adapted Umbelliferae. Madrono, 128-134.
Oreonana vestita	20	35	15	30	675	0	2	0	2	1	0	Shevock, J. R., & Constance, L. (1979). A new species of Oreonana, a genus of snow-adapted Umbelliferae. Madrono, 128-134.
Oreoxis alpina	?	?	?	?	?	1	1	0/1	2	2	0	Mathias, M. E. (1930). Studies in the Umbelliferae. III. A Monograph of Cymopterus Including a Critical Study of Related Genera. Annals of the Missouri Botanical Garden, 17(3/4), 213-476.
Oreoxis bakeri	?	?	?	?	?	1	0/1	0	2	2	0	Mathias, M. E. (1930). Studies in the Umbelliferae. III. A Monograph of Cymopterus Including a Critical Study of Related Genera. Annals of the Missouri Botanical Garden, 17(3/4), 213-476.
Orlaya daucoides	2	5	?	?	?	0	0	2	2	2	1	Davis, P. H., & Tan, K. (Eds.). (1972). Flora of Turkey and the Aegean islands. Volume 4: Rosaceae to Umbelliferae. Edinburgh University Press.
Orlaya grandiflora	5	12	?	?	?	0	0	2	2	2	1	Davis, P. H., & Tan, K. (Eds.). (1972). Flora of Turkey and the Aegean islands. Volume 4: Rosaceae to Umbelliferae. Edinburgh University Press.
Ormopterum turcomanicum	4	12	10	15	110	0	0	2	2	0	0	Rechinger, K. H. (1987). Flora iranica: Umbelliferae. Flora des iranischen Hochlandes und der umrahmeden Gebirge: Persien, Afghanistan, Teile von West-Pakistan, Nord-Iraq, Azerbaidjan, Turkmenistan. Akademische Druk Verlangstalt, Graz.
Ormosciadium aucheri	5	10	10	15	100	0	0	2	2	0	1	Davis, P. H., & Tan, K. (Eds.). (1972). Flora of Turkey and the Aegean islands. Volume 4: Rosaceae to Umbelliferae. Edinburgh University Press.
Osmorhiza aristata	3	5	1	6	17	0	0	1/2	2	1	0	Wu, Z., Raven, P. H., & Hong, D. (2005). Flora of China. Volume 14: Apiaceae through Ericaceae. Science Press.
Ostericum huadongense	10	14	14	28	266	0	0	1/2	2	2	0	Wu, Z., Raven, P. H., & Hong, D. (2005). Flora of China. Volume 14: Apiaceae through Ericaceae. Science Press.
Ostericum maximowiczii	10	17	10	30	305	?	0	1/2	2	2	0	Wu, Z., Raven, P. H., & Hong, D. (2005). Flora of China. Volume 14: Apiaceae through Ericaceae. Science Press.
Ostericum scaberulum	13	29	?	?	?	?	0/1	2	2	2	0	Wu, Z., Raven, P. H., & Hong, D. (2005). Flora of China. Volume 14: Apiaceae through Ericaceae. Science Press.
Ostericum sieboldii	7	13	20	20	200	0	0	1/2	2	2	0	Wu, Z., Raven, P. H., & Hong, D. (2005). Flora of China. Volume 14: Apiaceae through Ericaceae. Science Press.
Ostericum viridiflorum	10	18	10	20	230	0	1	2	2	2	0	Wu, Z., Raven, P. H., & Hong, D. (2005). Flora of China. Volume 14: Apiaceae through Ericaceae. Science Press.
Pachypleurum xizangense	20	40	15	20	550	0	0	2	2	2	0	Wu, Z., Raven, P. H., & Hong, D. (2005). Flora of China. Volume 14: Apiaceae through Ericaceae. Science Press.
Pastinaca armena	5	15	?	?	?	?	1	0/1/2	2	0	0	Davis, P. H., & Tan, K. (Eds.). (1972). Flora of Turkey and the Aegean islands. Volume 4: Rosaceae to Umbelliferae. Edinburgh University Press.
Pastinaca lucida	5	15	?	?	?	0	1	0	2	1	0	Castroviejo, S. (Ed.). (1998). Flora ibérica: plantas vasculares de la Península Ibérica e Islas Baleares. Volume 10. Araliaceae, Umbelliferae. Editorial CSIC-CSIC Press.
Pastinaca pimpinellifolia	5	35	?	?	?	?	1	1/2	2	0	0	Davis, P. H., & Tan, K. (Eds.). (1972). Flora of Turkey and the Aegean islands. Volume 4: Rosaceae to Umbelliferae. Edinburgh University Press.
Pastinaca sativa	10	30	20	20	400	0	1	0/1	0/1	1	0	Wu, Z., Raven, P. H., & Hong, D. (2005). Flora of China. Volume 14: Apiaceae through Ericaceae. Science Press.
Pastinacopsis glacialis	4	7	?	?	?	1	2	2	2	2	0	Shishkin, B. K. (1950). Flora of the USSR, Volume 16-17: Umbelliflorae. Leningrad: Akademia Nauk.
Perissocoeleum barclayae	20	20	5	12	170	0	0	2	2	0	0	Mathias, M. E., & Constance, L. (1967). Some Umbelliferae of the Andean Paramos of South America. Brittonia, 19(3), 212-226.
Petroselinum crispum	10	30	20	20	400	1	0	1/2	2	0	0	Wu, Z., Raven, P. H., & Hong, D. (2005). Flora of China. Volume 14: Apiaceae through Ericaceae. Science Press.
Peucedanum ampliatum	15	34	14	26	547	0	0	0/2	2	2	0	Wu, Z., Raven, P. H., & Hong, D. (2005). Flora of China. Volume 14: Apiaceae through Ericaceae. Science Press.
Peucedanum caespitosum	10	12	15	20	195	0	0	2	2	2	0	Wu, Z., Raven, P. H., & Hong, D. (2005). Flora of China. Volume 14: Apiaceae through Ericaceae. Science Press.
Peucedanum elegans	20	25	20	20	450	?	0	2	2	0/1	0	Wu, Z., Raven, P. H., & Hong, D. (2005). Flora of China. Volume 14: Apiaceae through Ericaceae. Science Press.
Peucedanum falcaria	7	12	15	20	173	0	0	1/2	2	2	0	Wu, Z., Raven, P. H., & Hong, D. (2005). Flora of China. Volume 14: Apiaceae through Ericaceae. Science Press.
Peucedanum gallicum	10	20	10	25	300	0	0	2	2	2	0	Castroviejo, S. (Ed.). (1998). Flora ibérica: plantas vasculares de la Península Ibérica e Islas Baleares. Volume 10. Araliaceae, Umbelliferae. Editorial CSIC-CSIC Press.
Peucedanum guangxiense	7	13	?	?	?	0	0	0/1	2	0	0	Wu, Z., Raven, P. H., & Hong, D. (2005). Flora of China. Volume 14: Apiaceae through Ericaceae. Science Press.
Peucedanum harry-smithii	8	22	12	20	268	0	0	0/2	2	1	0	Wu, Z., Raven, P. H., & Hong, D. (2005). Flora of China. Volume 14: Apiaceae through Ericaceae. Science Press.
Peucedanum hispanicum	15	40	35	40	1063	0	0	0/1	0/1	1	0	Castroviejo, S. (Ed.). (1998). Flora ibérica: plantas vasculares de la Península Ibérica e Islas Baleares. Volume 10. Araliaceae, Umbelliferae. Editorial CSIC-CSIC Press.
Peucedanum ledebourielloides	3	5	3	8	25	0	0	2	2	2	0	Wu, Z., Raven, P. H., & Hong, D. (2005). Flora of China. Volume 14: Apiaceae through Ericaceae. Science Press.
Peucedanum longshengense	14	25	14	18	323	0	0	1/2	2	?	0	Wu, Z., Raven, P. H., & Hong, D. (2005). Flora of China. Volume 14: Apiaceae through Ericaceae. Science Press.
Peucedanum medicum	15	30	10	30	525	0	0	0/1	2	2	0	Wu, Z., Raven, P. H., & Hong, D. (2005). Flora of China. Volume 14: Apiaceae through Ericaceae. Science Press.
Peucedanum morisonii	15	30	25	30	638	0	1	2	2	2	0	Wu, Z., Raven, P. H., & Hong, D. (2005). Flora of China. Volume 14: Apiaceae through Ericaceae. Science Press.
Peucedanum officinale	12	50	9	40	1054	0	1	0/2	2	2	0	Castroviejo, S. (Ed.). (1998). Flora ibérica: plantas vasculares de la Península Ibérica e Islas Baleares. Volume 10. Araliaceae, Umbelliferae. Editorial CSIC-CSIC Press.
Peucedanum ostruthium	40	50	?	?	?	0	0	0/1	0/2	1	0	Shishkin, B. K. (1950). Flora of the USSR, Volume 16-17: Umbelliflorae. Leningrad: Akademia Nauk.
Peucedanum praeruptorum	6	15	15	20	195	0	0	0	2	0	0	Wu, Z., Raven, P. H., & Hong, D. (2005). Flora of China. Volume 14: Apiaceae through Ericaceae. Science Press.
Peucedanum rubricaule	24	40	20	20	640	1	0	2	2	2	0	Wu, Z., Raven, P. H., & Hong, D. (2005). Flora of China. Volume 14: Apiaceae through Ericaceae. Science Press.
Peucedanum songpanense	8	25	8	20	282	0	0	1/2	2	0	0	Wu, Z., Raven, P. H., & Hong, D. (2005). Flora of China. Volume 14: Apiaceae through Ericaceae. Science Press.
Peucedanum terebinthaceum	8	20	?	?	?	0	0	2	2	0/1	0	Wu, Z., Raven, P. H., & Hong, D. (2005). Flora of China. Volume 14: Apiaceae through Ericaceae. Science Press.
Peucedanum wawrae	6	8	10	10	70	0	0	1/2	2	2	0	Wu, Z., Raven, P. H., & Hong, D. (2005). Flora of China. Volume 14: Apiaceae through Ericaceae. Science Press.
Peucedanum wulongense	8	13	?	?	?	0	0	0/2	2	0	0	Wu, Z., Raven, P. H., & Hong, D. (2005). Flora of China. Volume 14: Apiaceae through Ericaceae. Science Press.
Physospermopsis delavayi	5	11	7	14	95	0	0	2	2	1	0	Wu, Z., Raven, P. H., & Hong, D. (2005). Flora of China. Volume 14: Apiaceae through Ericaceae. Science Press.
Physospermopsis kingdon-wardii	5	20	10	25	275	0	0	2	2	1	0	Wu, Z., Raven, P. H., & Hong, D. (2005). Flora of China. Volume 14: Apiaceae through Ericaceae. Science Press.
Physospermopsis muliensis	10	15	9	20	195	0	0	2	3	1	0	Wu, Z., Raven, P. H., & Hong, D. (2005). Flora of China. Volume 14: Apiaceae through Ericaceae. Science Press.
Physospermopsis shaniana	9	13	9	13	125	0	0	3	3	1	0	Wu, Z., Raven, P. H., & Hong, D. (2005). Flora of China. Volume 14: Apiaceae through Ericaceae. Science Press.
Physospermum cornubiense	5	12	5	15	103	0	0	2	2	0	0	Davis, P. H., & Tan, K. (Eds.). (1972). Flora of Turkey and the Aegean islands. Volume 4: Rosaceae to Umbelliferae. Edinburgh University Press.
Pimpinella acuminata	4	13	5	12	88	1	0	2	2	0	0	Wu, Z., Raven, P. H., & Hong, D. (2005). Flora of China. Volume 14: Apiaceae through Ericaceae. Science Press.
Pimpinella affinis	10	12	15	25	225	0	0	0	0	0	0	Davis, P. H., & Tan, K. (Eds.). (1972). Flora of Turkey and the Aegean islands. Volume 4: Rosaceae to Umbelliferae. Edinburgh University Press.
Pimpinella anisetum	8	10	8	16	112	0	0	0	0/1/2	0	0	Davis, P. H., & Tan, K. (Eds.). (1972). Flora of Turkey and the Aegean islands. Volume 4: Rosaceae to Umbelliferae. Edinburgh University Press.
Pimpinella anisum	7	15	10	10	110	0	0	0/1	0/1/2	0	0	Wu, Z., Raven, P. H., & Hong, D. (2005). Flora of China. Volume 14: Apiaceae through Ericaceae. Science Press.
Pimpinella armena	15	17	?	?	?	1	0	0/1	0	0	0	Shishkin, B. K. (1950). Flora of the USSR, Volume 16-17: Umbelliflorae. Leningrad: Akademia Nauk.
Pimpinella aromatica	5	10	10	10	75	0	0	0/1/2	0/1/2	0	0	Davis, P. H., & Tan, K. (Eds.). (1972). Flora of Turkey and the Aegean islands. Volume 4: Rosaceae to Umbelliferae. Edinburgh University Press.
Pimpinella aurea	4	8	5	8	42	0	1	0	0	0	0	Davis, P. H., & Tan, K. (Eds.). (1972). Flora of Turkey and the Aegean islands. Volume 4: Rosaceae to Umbelliferae. Edinburgh University Press.
Pimpinella candolleana	6	25	10	20	280	0	0/2	0/1/2	1/2	0	0	Wu, Z., Raven, P. H., & Hong, D. (2005). Flora of China. Volume 14: Apiaceae through Ericaceae. Science Press.
Pimpinella caudata	10	15	8	15	153	0	0	2	1/2	0	0	Wu, Z., Raven, P. H., & Hong, D. (2005). Flora of China. Volume 14: Apiaceae through Ericaceae. Science Press.
Pimpinella chungdienensis	4	10	6	10	62	0/1	0	0/1	1/2	0	0	Wu, Z., Raven, P. H., & Hong, D. (2005). Flora of China. Volume 14: Apiaceae through Ericaceae. Science Press.
Pimpinella coriacea	8	20	15	25	310	0	0	0/1	1/2	0	0	Wu, Z., Raven, P. H., & Hong, D. (2005). Flora of China. Volume 14: Apiaceae through Ericaceae. Science Press.
Pimpinella corymbosa	6	15	8	20	174	0	0	2	2	0	0	Davis, P. H., & Tan, K. (Eds.). (1972). Flora of Turkey and the Aegean islands. Volume 4: Rosaceae to Umbelliferae. Edinburgh University Press.
Pimpinella eriocarpa	3	9	9	15	81	0	0	0	0	0	0	Davis, P. H., & Tan, K. (Eds.). (1972). Flora of Turkey and the Aegean islands. Volume 4: Rosaceae to Umbelliferae. Edinburgh University Press.
Pimpinella fargesii	7	25	10	20	285	1	0	0/1	1/2	0	0	Wu, Z., Raven, P. H., & Hong, D. (2005). Flora of China. Volume 14: Apiaceae through Ericaceae. Science Press.
Pimpinella flabellifolia	2	4	?	?	?	0	1	0	0	0	0	Davis, P. H., & Tan, K. (Eds.). (1972). Flora of Turkey and the Aegean islands. Volume 4: Rosaceae to Umbelliferae. Edinburgh University Press.
Pimpinella flaccida	2	3	3	4	9	0	0	0	0	0	0	Wu, Z., Raven, P. H., & Hong, D. (2005). Flora of China. Volume 14: Apiaceae through Ericaceae. Science Press.
Pimpinella henryi	15	25	15	30	488	0	0	1/2	2	0	0	Wu, Z., Raven, P. H., & Hong, D. (2005). Flora of China. Volume 14: Apiaceae through Ericaceae. Science Press.
Pimpinella isaurica	4	6	8	15	61	0	0	0	0	0	0	Davis, P. H., & Tan, K. (Eds.). (1972). Flora of Turkey and the Aegean islands. Volume 4: Rosaceae to Umbelliferae. Edinburgh University Press.
Pimpinella kotschyana	10	22	8	20	260	0	0	2	2	0	0	Davis, P. H., & Tan, K. (Eds.). (1972). Flora of Turkey and the Aegean islands. Volume 4: Rosaceae to Umbelliferae. Edinburgh University Press.
Pimpinella lutea	3	5	?	?	?	0	1	0/1	0	1	0	Castroviejo, S. (Ed.). (1998). Flora ibérica: plantas vasculares de la Península Ibérica e Islas Baleares. Volume 10. Araliaceae, Umbelliferae. Editorial CSIC-CSIC Press.
Pimpinella major	9	15	?	?	?	0	0/2	0	0	0	0	Shishkin, B. K. (1950). Flora of the USSR, Volume 16-17: Umbelliflorae. Leningrad: Akademia Nauk.
Pimpinella niitakayamensis	4	5	5	10	35	0	0	1/2	1/2	0	0	Wu, Z., Raven, P. H., & Hong, D. (2005). Flora of China. Volume 14: Apiaceae through Ericaceae. Science Press.
Pimpinella nudicaulis	7	10	8	15	103	0	0	0	0	0	0	Davis, P. H., & Tan, K. (Eds.). (1972). Flora of Turkey and the Aegean islands. Volume 4: Rosaceae to Umbelliferae. Edinburgh University Press.
Pimpinella olivieri	4	14	5	15	115	0	0	0/1/2	0/1/2	0	0	Rechinger, K. H. (1987). Flora iranica: Umbelliferae. Flora des iranischen Hochlandes und der umrahmeden Gebirge: Persien, Afghanistan, Teile von West-Pakistan, Nord-Iraq, Azerbaidjan, Turkmenistan. Akademische Druk Verlangstalt, Graz.
Pimpinella paucidentata	2	3	5	8	17	0	1	0	0	0	0	Davis, P. H., & Tan, K. (Eds.). (1972). Flora of Turkey and the Aegean islands. Volume 4: Rosaceae to Umbelliferae. Edinburgh University Press.
Pimpinella peregrina	20	40	20	30	800	0	0	0	0	0	0	Davis, P. H., & Tan, K. (Eds.). (1972). Flora of Turkey and the Aegean islands. Volume 4: Rosaceae to Umbelliferae. Edinburgh University Press.
Pimpinella peucedanifolia	5	10	10	15	100	0	0	0	0	0	0	Davis, P. H., & Tan, K. (Eds.). (1972). Flora of Turkey and the Aegean islands. Volume 4: Rosaceae to Umbelliferae. Edinburgh University Press.
Pimpinella puberula	4	20	15	25	280	0	0	0	0	0	0	Wu, Z., Raven, P. H., & Hong, D. (2005). Flora of China. Volume 14: Apiaceae through Ericaceae. Science Press.
Pimpinella rhodantha	12	20	15	20	290	0	0	0/1/2	0/1/2	?	0	Davis, P. H., & Tan, K. (Eds.). (1972). Flora of Turkey and the Aegean islands. Volume 4: Rosaceae to Umbelliferae. Edinburgh University Press.
Pimpinella rhomboidea	10	25	15	30	450	0	0	0/1/2	2	0	0	Wu, Z., Raven, P. H., & Hong, D. (2005). Flora of China. Volume 14: Apiaceae through Ericaceae. Science Press.
Pimpinella rockii	6	15	10	15	143	0	0/2	1	2	0	0	Wu, Z., Raven, P. H., & Hong, D. (2005). Flora of China. Volume 14: Apiaceae through Ericaceae. Science Press.
Pimpinella rubescens	2	3	2	4	8	0	2	0	0	0	0	Wu, Z., Raven, P. H., & Hong, D. (2005). Flora of China. Volume 14: Apiaceae through Ericaceae. Science Press.
Pimpinella saxifraga	5	16	10	20	185	0	0	0/1/2	0/1/2	0	0	Davis, P. H., & Tan, K. (Eds.). (1972). Flora of Turkey and the Aegean islands. Volume 4: Rosaceae to Umbelliferae. Edinburgh University Press.
Pimpinella sintenisii	2	5	6	9	29	0	1	0	0	0	0	Davis, P. H., & Tan, K. (Eds.). (1972). Flora of Turkey and the Aegean islands. Volume 4: Rosaceae to Umbelliferae. Edinburgh University Press.
Pimpinella smithii	5	25	10	25	338	0	0	0/1	2	0	0	Wu, Z., Raven, P. H., & Hong, D. (2005). Flora of China. Volume 14: Apiaceae through Ericaceae. Science Press.
Pimpinella thellungiana	8	25	10	25	353	0	0	0	0	0	0	Wu, Z., Raven, P. H., & Hong, D. (2005). Flora of China. Volume 14: Apiaceae through Ericaceae. Science Press.
Pimpinella tibetanica	8	20	10	20	240	0	0	0	2	0	0	Wu, Z., Raven, P. H., & Hong, D. (2005). Flora of China. Volume 14: Apiaceae through Ericaceae. Science Press.
Pimpinella valleculosa	6	10	6	13	83	0	0	0	2	2	0	Wu, Z., Raven, P. H., & Hong, D. (2005). Flora of China. Volume 14: Apiaceae through Ericaceae. Science Press.
Pimpinella yunnanensis	8	20	10	15	190	0	0	1/2	1/2	0	0	Wu, Z., Raven, P. H., & Hong, D. (2005). Flora of China. Volume 14: Apiaceae through Ericaceae. Science Press.
Pinda concanensis	4	10	6	12	72	0	0	1/2	2	3	1	Mukherjee, P. K., & Constance, L. (1986). A new disposition of the South Indian Heracleum concanense Dalzell (Umbelliferae). Kew bulletin, 223-229.
Pleurospermopsis sikkimensis	4	7	?	?	?	0	0	2	2	1	0	Wu, Z., Raven, P. H., & Hong, D. (2005). Flora of China. Volume 14: Apiaceae through Ericaceae. Science Press.
Pleurospermum cristatum	7	13	15	25	215	1	0	2	2	0	0	Wu, Z., Raven, P. H., & Hong, D. (2005). Flora of China. Volume 14: Apiaceae through Ericaceae. Science Press.
Pleurospermum foetens	14	30	?	?	?	0	0	2	3	1	0	Wu, Z., Raven, P. H., & Hong, D. (2005). Flora of China. Volume 14: Apiaceae through Ericaceae. Science Press.
Pleurospermum franchetianum	12	28	?	?	?	0	0	2	3	0	0	Wu, Z., Raven, P. H., & Hong, D. (2005). Flora of China. Volume 14: Apiaceae through Ericaceae. Science Press.
Pleurospermum hookeri	6	12	?	?	?	1	0	3	3	2	0	Wu, Z., Raven, P. H., & Hong, D. (2005). Flora of China. Volume 14: Apiaceae through Ericaceae. Science Press.
Pleurospermum uralense	20	60	?	?	?	0	0	2	2	1	0	Wu, Z., Raven, P. H., & Hong, D. (2005). Flora of China. Volume 14: Apiaceae through Ericaceae. Science Press.
Pleurospermum wrightianum	10	20	10	15	200	0	0	2	2	1	0	Wu, Z., Raven, P. H., & Hong, D. (2005). Flora of China. Volume 14: Apiaceae through Ericaceae. Science Press.
Pleurospermum yunnanense	12	25	?	?	?	1	0	3	3	2	0	Wu, Z., Raven, P. H., & Hong, D. (2005). Flora of China. Volume 14: Apiaceae through Ericaceae. Science Press.
Podistera nevadensis	?	?	?	?	?	1	0/2	0	2	2	0	Mathias, M. E. (1930). Studies in the Umbelliferae. III. A Monograph of Cymopterus Including a Critical Study of Related Genera. Annals of the Missouri Botanical Garden, 17(3/4), 213-476.
Prangos acaulis	7	12	?	?	?	?	1	2	2	0	0	Davis, P. H., & Tan, K. (Eds.). (1972). Flora of Turkey and the Aegean islands. Volume 4: Rosaceae to Umbelliferae. Edinburgh University Press.
Prangos bucharica	12	20	?	?	?	0	1	2	2	0	0	Shishkin, B. K. (1950). Flora of the USSR, Volume 16-17: Umbelliflorae. Leningrad: Akademia Nauk.
Prangos cachroides	4	6	10	20	80	0	0	2	2	0	0	Wu, Z., Raven, P. H., & Hong, D. (2005). Flora of China. Volume 14: Apiaceae through Ericaceae. Science Press.
Prangos calligonoides	?	?	?	?	?	0	1	2	2	0	0	Rechinger, K. H. (1987). Flora iranica: Umbelliferae. Flora des iranischen Hochlandes und der umrahmeden Gebirge: Persien, Afghanistan, Teile von West-Pakistan, Nord-Iraq, Azerbaidjan, Turkmenistan. Akademische Druk Verlangstalt, Graz.
Prangos crossoptera	7	11	?	?	?	0	1	2	2	0	0	Rechinger, K. H. (1987). Flora iranica: Umbelliferae. Flora des iranischen Hochlandes und der umrahmeden Gebirge: Persien, Afghanistan, Teile von West-Pakistan, Nord-Iraq, Azerbaidjan, Turkmenistan. Akademische Druk Verlangstalt, Graz.
Prangos denticulata	9	13	?	?	?	?	1	2	2	0	0	Davis, P. H., & Tan, K. (Eds.). (1972). Flora of Turkey and the Aegean islands. Volume 4: Rosaceae to Umbelliferae. Edinburgh University Press.
Prangos ferulacea	7	20	?	?	?	?	1	2	2	0	0	Davis, P. H., & Tan, K. (Eds.). (1972). Flora of Turkey and the Aegean islands. Volume 4: Rosaceae to Umbelliferae. Edinburgh University Press.
Prangos herderi	6	11	6	10	73	1	1	2	2	0	0	Wu, Z., Raven, P. H., & Hong, D. (2005). Flora of China. Volume 14: Apiaceae through Ericaceae. Science Press.
Prangos latiloba	15	30	?	?	?	0	1	2	2	2	0	Rechinger, K. H. (1987). Flora iranica: Umbelliferae. Flora des iranischen Hochlandes und der umrahmeden Gebirge: Persien, Afghanistan, Teile von West-Pakistan, Nord-Iraq, Azerbaidjan, Turkmenistan. Akademische Druk Verlangstalt, Graz.
Prangos ledebourii	5	18	?	?	?	0	1	2	2	0	0	Wu, Z., Raven, P. H., & Hong, D. (2005). Flora of China. Volume 14: Apiaceae through Ericaceae. Science Press.
Prangos meliocarpoides	4	12	?	?	?	?	1	2	2	0	0	Davis, P. H., & Tan, K. (Eds.). (1972). Flora of Turkey and the Aegean islands. Volume 4: Rosaceae to Umbelliferae. Edinburgh University Press.
Prangos pabularia	5	20	?	?	?	?	1	2	2	2	0	Davis, P. H., & Tan, K. (Eds.). (1972). Flora of Turkey and the Aegean islands. Volume 4: Rosaceae to Umbelliferae. Edinburgh University Press.
Prangos peucedanifolia	12	16	?	?	?	?	0	2	2	0	0	Davis, P. H., & Tan, K. (Eds.). (1972). Flora of Turkey and the Aegean islands. Volume 4: Rosaceae to Umbelliferae. Edinburgh University Press.
Prangos trifida	8	20	?	?	?	0	1	2	2	0	0	Castroviejo, S. (Ed.). (1998). Flora ibérica: plantas vasculares de la Península Ibérica e Islas Baleares. Volume 10. Araliaceae, Umbelliferae. Editorial CSIC-CSIC Press.
Prangos tuberculata	5	8	?	?	?	0	1	2	2	0	0	Rechinger, K. H. (1987). Flora iranica: Umbelliferae. Flora des iranischen Hochlandes und der umrahmeden Gebirge: Persien, Afghanistan, Teile von West-Pakistan, Nord-Iraq, Azerbaidjan, Turkmenistan. Akademische Druk Verlangstalt, Graz.
Prangos uechtritzii	12	20	?	?	?	0	1	2	2	0	0	Davis, P. H., & Tan, K. (Eds.). (1972). Flora of Turkey and the Aegean islands. Volume 4: Rosaceae to Umbelliferae. Edinburgh University Press.
Prangos uloptera	5	20	?	?	?	?	1	2	2	2	0	Davis, P. H., & Tan, K. (Eds.). (1972). Flora of Turkey and the Aegean islands. Volume 4: Rosaceae to Umbelliferae. Edinburgh University Press.
Prionosciadium bellii	10	35	?	?	?	0	1/2	0/1	2	2	0	Mathias, M. E., & Constance, L. (1973). New and reconsidered Mexican Umbelliferae. Contrib Univ Mich Herbar.
Prionosciadium lilacinum	5	8	2	5	25	0	2	0	2	2	0	Mathias, M. E., & Constance, L. (1973). New and reconsidered Mexican Umbelliferae. Contrib Univ Mich Herbar.
Psammogeton canescens	5	12	?	?	?	0	0/2	2	2	0	0	Rechinger, K. H. (1987). Flora iranica: Umbelliferae. Flora des iranischen Hochlandes und der umrahmeden Gebirge: Persien, Afghanistan, Teile von West-Pakistan, Nord-Iraq, Azerbaidjan, Turkmenistan. Akademische Druk Verlangstalt, Graz.
Pseudocymopterus montanus	?	?	?	?	?	0	1	0/1	2	2	0	Mathias, M. E. (1930). Studies in the Umbelliferae. III. A Monograph of Cymopterus Including a Critical Study of Related Genera. Annals of the Missouri Botanical Garden, 17(3/4), 213-476.
Pternopetalum botrychioides	6	40	2	3	66	0	0	0	2	2	0	Wu, Z., Raven, P. H., & Hong, D. (2005). Flora of China. Volume 14: Apiaceae through Ericaceae. Science Press.
Pternopetalum cardiocarpum	5	25	2	4	55	0	0	0	2	2	0	Wu, Z., Raven, P. H., & Hong, D. (2005). Flora of China. Volume 14: Apiaceae through Ericaceae. Science Press.
Pternopetalum davidii	6	25	2	4	56	0	0	0	2	2	0	Wu, Z., Raven, P. H., & Hong, D. (2005). Flora of China. Volume 14: Apiaceae through Ericaceae. Science Press.
Pternopetalum delavayi	4	25	2	4	54	0	0	0	2	2	0	Wu, Z., Raven, P. H., & Hong, D. (2005). Flora of China. Volume 14: Apiaceae through Ericaceae. Science Press.
Pternopetalum leptophyllum	6	25	2	4	56	0	0	0	2	1	0	Wu, Z., Raven, P. H., & Hong, D. (2005). Flora of China. Volume 14: Apiaceae through Ericaceae. Science Press.
Pternopetalum molle	5	20	1	3	33	0	0	0	2	2	0	Wu, Z., Raven, P. H., & Hong, D. (2005). Flora of China. Volume 14: Apiaceae through Ericaceae. Science Press.
Pternopetalum tanakae	5	30	1	3	48	0	0	0/1	2	2	0	Wu, Z., Raven, P. H., & Hong, D. (2005). Flora of China. Volume 14: Apiaceae through Ericaceae. Science Press.
Pternopetalum trichomanifolium	6	40	2	4	86	0	0	0	2	2	0	Wu, Z., Raven, P. H., & Hong, D. (2005). Flora of China. Volume 14: Apiaceae through Ericaceae. Science Press.
Pternopetalum vulgare	15	30	2	5	90	0	0	0	1/2	2	0	Wu, Z., Raven, P. H., & Hong, D. (2005). Flora of China. Volume 14: Apiaceae through Ericaceae. Science Press.
Pterocyclus angelicoides	15	25	25	25	500	0	0/2	2	2	0	0	Wu, Z., Raven, P. H., & Hong, D. (2005). Flora of China. Volume 14: Apiaceae through Ericaceae. Science Press.
Pteryxia hendersonii	?	?	?	?	?	1	?	2	2	2	0	Mathias, M. E. (1930). Studies in the Umbelliferae. III. A Monograph of Cymopterus Including a Critical Study of Related Genera. Annals of the Missouri Botanical Garden, 17(3/4), 213-476.
Pteryxia petraea	?	?	?	?	?	0	1	0	2	2	0	Mathias, M. E. (1930). Studies in the Umbelliferae. III. A Monograph of Cymopterus Including a Critical Study of Related Genera. Annals of the Missouri Botanical Garden, 17(3/4), 213-476.
Ptilimnium capillaceum	5	21	?	?	?	0	0	2	2	1	0	Easterly, N. W. (1957). A morphological study of Ptilimnium. Brittonia, 9(3), 136-145.
Ptilimnium nuttallii	15	25	?	?	?	0	0	2	2	1	0	Easterly, N. W. (1957). A morphological study of Ptilimnium. Brittonia, 9(3), 136-145.
Pycnocycla aucheriana	5	12	8	15	110	0	0/2	2	2	2	0	Rechinger, K. H. (1987). Flora iranica: Umbelliferae. Flora des iranischen Hochlandes und der umrahmeden Gebirge: Persien, Afghanistan, Teile von West-Pakistan, Nord-Iraq, Azerbaidjan, Turkmenistan. Akademische Druk Verlangstalt, Graz.
Pyramidoptera cabulica	7	45	?	?	?	1	0	2	2	2	0	Rechinger, K. H. (1987). Flora iranica: Umbelliferae. Flora des iranischen Hochlandes und der umrahmeden Gebirge: Persien, Afghanistan, Teile von West-Pakistan, Nord-Iraq, Azerbaidjan, Turkmenistan. Akademische Druk Verlangstalt, Graz.
Rhabdosciadium aucheri	3	7	?	?	?	1	0/2	2	2	0	0	Rechinger, K. H. (1987). Flora iranica: Umbelliferae. Flora des iranischen Hochlandes und der umrahmeden Gebirge: Persien, Afghanistan, Teile von West-Pakistan, Nord-Iraq, Azerbaidjan, Turkmenistan. Akademische Druk Verlangstalt, Graz.
Rhodosciadium macvaughiae	2	5	?	?	?	1	2	0	2	?	0	Mathias, M. E., & Constance, L. (1973). New and reconsidered Mexican Umbelliferae. Contrib Univ Mich Herbar.
Ridolfia segetum	8	56	15	36	1068	1	1	0	0	0	0	Castroviejo, S. (Ed.). (1998). Flora ibérica: plantas vasculares de la Península Ibérica e Islas Baleares. Volume 10. Araliaceae, Umbelliferae. Editorial CSIC-CSIC Press.
Rivasmartinezia vazquezii	5	9	7	11	67	1	0/2	1/2	2	1/2	0	Fernández Prieto, J. A., & Cires, E. (2014). Phylogenetic placement of Dethawia, Meum, and Rivasmartinezia (Apioideae, Apiaceae): Evidence from nuclear and plastid DNA sequences. Plant Biosystems-An International Journal Dealing with all Aspects of Plant Biology, 148(5), 975-987.
Saposhnikovia divaricata	5	7	4	5	28	1	0	0	2	2	0	Wu, Z., Raven, P. H., & Hong, D. (2005). Flora of China. Volume 14: Apiaceae through Ericaceae. Science Press.
Scandix australis	2	5	3	16	43	0	0	0	2	0	1	Davis, P. H., & Tan, K. (Eds.). (1972). Flora of Turkey and the Aegean islands. Volume 4: Rosaceae to Umbelliferae. Edinburgh University Press.
Scandix iberica	3	9	10	25	128	0	0	0	2	1	1	Davis, P. H., & Tan, K. (Eds.). (1972). Flora of Turkey and the Aegean islands. Volume 4: Rosaceae to Umbelliferae. Edinburgh University Press.
Scandix pecten-veneris	1	3	2	7	12	0	0	0	2	1	1	Davis, P. H., & Tan, K. (Eds.). (1972). Flora of Turkey and the Aegean islands. Volume 4: Rosaceae to Umbelliferae. Edinburgh University Press.
Scandix stellata	1	3	5	14	24	1	0	1/2	2	0	1	Wu, Z., Raven, P. H., & Hong, D. (2005). Flora of China. Volume 14: Apiaceae through Ericaceae. Science Press.
Scaraboides manningii	4	6	?	?	?	0	0	0	0	0	0	Magee, A. R., Van Wyk, B. E., Tilney, P. M., & Downie, S. R. (2009). Generic delimitations and relationships of the Cape genera Capnophyllum, Dasispermum, and Sonderina, the North African genera Krubera and Stoibrax, and a new monotypic genus of the subfamily Apioideae (Apiaceae). Systematic Botany, 34(3), 580-594.
Schrenkia involucrata	10	20	?	?	?	0	0	2	2	1	0	Shishkin, B. K. (1950). Flora of the USSR, Volume 16-17: Umbelliflorae. Leningrad: Akademia Nauk.
Schrenkia kultiassovii	7	11	?	?	?	0	0	1/2	2	0	0	Shishkin, B. K. (1950). Flora of the USSR, Volume 16-17: Umbelliflorae. Leningrad: Akademia Nauk.
Schrenkia papillaris	15	25	?	?	?	0	0	2	2	1	0	Shishkin, B. K. (1950). Flora of the USSR, Volume 16-17: Umbelliflorae. Leningrad: Akademia Nauk.
Schrenkia pungens	11	16	?	?	?	0	0	2	2	1	0	Shishkin, B. K. (1950). Flora of the USSR, Volume 16-17: Umbelliflorae. Leningrad: Akademia Nauk.
Schrenkia vaginata	8	16	10	20	200	0	0	2	2	1	0	Wu, Z., Raven, P. H., & Hong, D. (2005). Flora of China. Volume 14: Apiaceae through Ericaceae. Science Press.
Schtschurowskia meifolia	10	15	8	11	123	0	0	1/2	2	0	0	Shishkin, B. K. (1950). Flora of the USSR, Volume 16-17: Umbelliflorae. Leningrad: Akademia Nauk.
Schulzia albiflora	10	30	?	?	?	0	0	2	2	0	0	Wu, Z., Raven, P. H., & Hong, D. (2005). Flora of China. Volume 14: Apiaceae through Ericaceae. Science Press.
Schulzia crinita	12	15	?	?	?	1	0	2	2	0	0	Wu, Z., Raven, P. H., & Hong, D. (2005). Flora of China. Volume 14: Apiaceae through Ericaceae. Science Press.
Schulzia dissecta	10	20	8	20	240	1	0	2	2	0	0	Wu, Z., Raven, P. H., & Hong, D. (2005). Flora of China. Volume 14: Apiaceae through Ericaceae. Science Press.
Schulzia prostrata	5	13	?	?	?	0	0	2	2	0	0	Wu, Z., Raven, P. H., & Hong, D. (2005). Flora of China. Volume 14: Apiaceae through Ericaceae. Science Press.
Selinum broteri	8	15	8	20	182	0	0	0/1	2	1	0	Castroviejo, S. (Ed.). (1998). Flora ibérica: plantas vasculares de la Península Ibérica e Islas Baleares. Volume 10. Araliaceae, Umbelliferae. Editorial CSIC-CSIC Press.
Semenovia dasycarpa	4	14	20	30	250	0	0	2	2	3	1	Wu, Z., Raven, P. H., & Hong, D. (2005). Flora of China. Volume 14: Apiaceae through Ericaceae. Science Press.
Semenovia dichotoma	2	4	?	?	?	1	0/1	2	2	1	0	Rechinger, K. H. (1987). Flora iranica: Umbelliferae. Flora des iranischen Hochlandes und der umrahmeden Gebirge: Persien, Afghanistan, Teile von West-Pakistan, Nord-Iraq, Azerbaidjan, Turkmenistan. Akademische Druk Verlangstalt, Graz.
Semenovia frigida	5	6	10	16	73	0	0	2	2	1	1	Rechinger, K. H. (1987). Flora iranica: Umbelliferae. Flora des iranischen Hochlandes und der umrahmeden Gebirge: Persien, Afghanistan, Teile von West-Pakistan, Nord-Iraq, Azerbaidjan, Turkmenistan. Akademische Druk Verlangstalt, Graz.
Semenovia lasiocarpa	2	12	?	?	?	?	0/1	2	2	3	1	Rechinger, K. H. (1987). Flora iranica: Umbelliferae. Flora des iranischen Hochlandes und der umrahmeden Gebirge: Persien, Afghanistan, Teile von West-Pakistan, Nord-Iraq, Azerbaidjan, Turkmenistan. Akademische Druk Verlangstalt, Graz.
Semenovia radiata	?	?	15	20	?	?	0/1	2	2	2	1	Rechinger, K. H. (1987). Flora iranica: Umbelliferae. Flora des iranischen Hochlandes und der umrahmeden Gebirge: Persien, Afghanistan, Teile von West-Pakistan, Nord-Iraq, Azerbaidjan, Turkmenistan. Akademische Druk Verlangstalt, Graz.
Semenovia rubtzovii	7	13	15	20	183	0	0/1	2	2	2	1	Wu, Z., Raven, P. H., & Hong, D. (2005). Flora of China. Volume 14: Apiaceae through Ericaceae. Science Press.
Semenovia subscaposa	2	5	?	?	?	0/1	1	2	2	1	?	Rechinger, K. H. (1987). Flora iranica: Umbelliferae. Flora des iranischen Hochlandes und der umrahmeden Gebirge: Persien, Afghanistan, Teile von West-Pakistan, Nord-Iraq, Azerbaidjan, Turkmenistan. Akademische Druk Verlangstalt, Graz.
Semenovia tragioides	3	10	10	12	75	1	0/1	2	2	1	1	Rechinger, K. H. (1987). Flora iranica: Umbelliferae. Flora des iranischen Hochlandes und der umrahmeden Gebirge: Persien, Afghanistan, Teile von West-Pakistan, Nord-Iraq, Azerbaidjan, Turkmenistan. Akademische Druk Verlangstalt, Graz.
Semenovia transiliensis	4	15	15	20	180	1	0	2	2	3	1	Wu, Z., Raven, P. H., & Hong, D. (2005). Flora of China. Volume 14: Apiaceae through Ericaceae. Science Press.
Seseli farrenyi	2	11	8	11	69	0	0	0/1	2	1	0	Castroviejo, S. (Ed.). (1998). Flora ibérica: plantas vasculares de la Península Ibérica e Islas Baleares. Volume 10. Araliaceae, Umbelliferae. Editorial CSIC-CSIC Press.
Seseli gummiferum	15	30	60	80	1650	1	0	0/1	2	0/1	0	Davis, P. H., & Tan, K. (Eds.). (1972). Flora of Turkey and the Aegean islands. Volume 4: Rosaceae to Umbelliferae. Edinburgh University Press.
Seseli libanotis	10	46	13	45	1100	0	0	2	2	2	0	Castroviejo, S. (Ed.). (1998). Flora ibérica: plantas vasculares de la Península Ibérica e Islas Baleares. Volume 10. Araliaceae, Umbelliferae. Editorial CSIC-CSIC Press.
Seseli mairei	5	7	12	18	93	0	0/1	0/1	2	0	0	Wu, Z., Raven, P. H., & Hong, D. (2005). Flora of China. Volume 14: Apiaceae through Ericaceae. Science Press.
Seseli montanum	4	15	8	15	129	0	0	2	2	2	0	Castroviejo, S. (Ed.). (1998). Flora ibérica: plantas vasculares de la Península Ibérica e Islas Baleares. Volume 10. Araliaceae, Umbelliferae. Editorial CSIC-CSIC Press.
Seseli squarrulosum	4	10	10	15	95	0/1	1	1/2	2	0	0	Wu, Z., Raven, P. H., & Hong, D. (2005). Flora of China. Volume 14: Apiaceae through Ericaceae. Science Press.
Seseli tortuosum	5	10	8	12	80	0	0	0	2	0	0	Davis, P. H., & Tan, K. (Eds.). (1972). Flora of Turkey and the Aegean islands. Volume 4: Rosaceae to Umbelliferae. Edinburgh University Press.
Seselopsis tianschanica	4	20	?	?	?	0	0/2	0	2	0	0	Wu, Z., Raven, P. H., & Hong, D. (2005). Flora of China. Volume 14: Apiaceae through Ericaceae. Science Press.
Shoshonea pulvinata	3	5	3	11	32	0	1	0	2	3	0	Evert, E. F., & Constance, L. (1982). Shosh1a pulvinata, a new genus and species of Umbelliferae from Wyoming. Systematic Botany, 471-475.
Silaum silaus	6	30	?	?	?	0	1	0/1/2	2	1/2	0	Castroviejo, S. (Ed.). (1998). Flora ibérica: plantas vasculares de la Península Ibérica e Islas Baleares. Volume 10. Araliaceae, Umbelliferae. Editorial CSIC-CSIC Press.
Siler montanum	20	50	?	?	?	?	0	2	2	2	0	Castroviejo, S. (Ed.). (1998). Flora ibérica: plantas vasculares de la Península Ibérica e Islas Baleares. Volume 10. Araliaceae, Umbelliferae. Editorial CSIC-CSIC Press.
Silphiodaucus hispidus	20	40	9	25	590	0	0	2	2	2	0	Davis, P. H., & Tan, K. (Eds.). (1972). Flora of Turkey and the Aegean islands. Volume 4: Rosaceae to Umbelliferae. Edinburgh University Press.
Silphiodaucus prutenicus	13	25	?	?	?	0	0	2	2	2	0	Shishkin, B. K. (1950). Flora of the USSR, Volume 16-17: Umbelliflorae. Leningrad: Akademia Nauk.
Sinocarum coloratum	5	12	8	15	110	0	0	0/1	0/1	2	0	Wu, Z., Raven, P. H., & Hong, D. (2005). Flora of China. Volume 14: Apiaceae through Ericaceae. Science Press.
Sinocarum cruciatum	4	10	10	15	95	1	0/2	0/1	0/1	1	0	Wu, Z., Raven, P. H., & Hong, D. (2005). Flora of China. Volume 14: Apiaceae through Ericaceae. Science Press.
Sinocarum dolichopodum	4	6	10	15	65	1	0/2	0	2	1	0	Wu, Z., Raven, P. H., & Hong, D. (2005). Flora of China. Volume 14: Apiaceae through Ericaceae. Science Press.
Sinodielsia thibetica	8	10	8	20	132	0	0/2	1	2	0	0	Wu, Z., Raven, P. H., & Hong, D. (2005). Flora of China. Volume 14: Apiaceae through Ericaceae. Science Press.
Sinolimprichtia alpina	15	50	?	?	?	1	0	0	2	1	0	Wu, Z., Raven, P. H., & Hong, D. (2005). Flora of China. Volume 14: Apiaceae through Ericaceae. Science Press.
Sison amomum	3	5	3	9	27	0	0	2	2	0	0	Davis, P. H., & Tan, K. (Eds.). (1972). Flora of Turkey and the Aegean islands. Volume 4: Rosaceae to Umbelliferae. Edinburgh University Press.
Sium latifolium	8	30	15	25	435	1	0	2	2	1	0	Wu, Z., Raven, P. H., & Hong, D. (2005). Flora of China. Volume 14: Apiaceae through Ericaceae. Science Press.
Sium medium	15	23	8	20	290	0	0	2	2	1	0	Wu, Z., Raven, P. H., & Hong, D. (2005). Flora of China. Volume 14: Apiaceae through Ericaceae. Science Press.
Sium sisaroideum	10	15	20	20	250	0	0	2	2	1	0	Wu, Z., Raven, P. H., & Hong, D. (2005). Flora of China. Volume 14: Apiaceae through Ericaceae. Science Press.
Sium suave	8	20	10	20	240	0	0	2	2	1	0	Wu, Z., Raven, P. H., & Hong, D. (2005). Flora of China. Volume 14: Apiaceae through Ericaceae. Science Press.
Sium tenue	6	8	10	20	110	?	0	2	2	1	0	Shishkin, B. K. (1950). Flora of the USSR, Volume 16-17: Umbelliflorae. Leningrad: Akademia Nauk.
Smyrniopsis aucheri	7	15	4	10	89	0	1	2	2	0	0	Rechinger, K. H. (1987). Flora iranica: Umbelliferae. Flora des iranischen Hochlandes und der umrahmeden Gebirge: Persien, Afghanistan, Teile von West-Pakistan, Nord-Iraq, Azerbaidjan, Turkmenistan. Akademische Druk Verlangstalt, Graz.
Smyrnium cordifolium	13	18	?	?	?	0	1	0	0	0/1	0	Davis, P. H., & Tan, K. (Eds.). (1972). Flora of Turkey and the Aegean islands. Volume 4: Rosaceae to Umbelliferae. Edinburgh University Press.
Smyrnium olusatrum	7	17	8	20	198	0	0	0/2	2	0/1	0	Castroviejo, S. (Ed.). (1998). Flora ibérica: plantas vasculares de la Península Ibérica e Islas Baleares. Volume 10. Araliaceae, Umbelliferae. Editorial CSIC-CSIC Press.
Smyrnium rotundifolium	4	12	10	20	140	0	0	2	2	0	0	Davis, P. H., & Tan, K. (Eds.). (1972). Flora of Turkey and the Aegean islands. Volume 4: Rosaceae to Umbelliferae. Edinburgh University Press.
Sphallerocarpus gracilis	6	13	15	25	208	0	0	2	2	0/1	1	Wu, Z., Raven, P. H., & Hong, D. (2005). Flora of China. Volume 14: Apiaceae through Ericaceae. Science Press.
Stoibrax dichotomum	4	10	5	14	80	0	0	0	0	2	0	Castroviejo, S. (Ed.). (1998). Flora ibérica: plantas vasculares de la Península Ibérica e Islas Baleares. Volume 10. Araliaceae, Umbelliferae. Editorial CSIC-CSIC Press.
Szovitsia callicarpa	3	5	3	8	25	0	0	0	2	2	0	Davis, P. H., & Tan, K. (Eds.). (1972). Flora of Turkey and the Aegean islands. Volume 4: Rosaceae to Umbelliferae. Edinburgh University Press.
Tetrataenium cardiocarpum	10	30	12	15	285	0	0	0	2	1	1	Rechinger, K. H. (1987). Flora iranica: Umbelliferae. Flora des iranischen Hochlandes und der umrahmeden Gebirge: Persien, Afghanistan, Teile von West-Pakistan, Nord-Iraq, Azerbaidjan, Turkmenistan. Akademische Druk Verlangstalt, Graz.
Thapsia asclepium	8	25	8	28	382	?	1	2	2	?	0	Davis, P. H., & Tan, K. (Eds.). (1972). Flora of Turkey and the Aegean islands. Volume 4: Rosaceae to Umbelliferae. Edinburgh University Press.
Thapsia garganica	5	15	30	100	825	0	1	0/2	0	2	0	Davis, P. H., & Tan, K. (Eds.). (1972). Flora of Turkey and the Aegean islands. Volume 4: Rosaceae to Umbelliferae. Edinburgh University Press.
Thapsia gummifera	13	35	?	?	?	1	0	0/2	2	2	0	Castroviejo, S. (Ed.). (1998). Flora ibérica: plantas vasculares de la Península Ibérica e Islas Baleares. Volume 10. Araliaceae, Umbelliferae. Editorial CSIC-CSIC Press.
Thapsia gymnesica	5	13	19	31	249	1	1	0	0	2	0	Castroviejo, S. (Ed.). (1998). Flora ibérica: plantas vasculares de la Península Ibérica e Islas Baleares. Volume 10. Araliaceae, Umbelliferae. Editorial CSIC-CSIC Press.
Thapsia minor	4	12	9	20	138	0	1	0	0	2	?	Castroviejo, S. (Ed.). (1998). Flora ibérica: plantas vasculares de la Península Ibérica e Islas Baleares. Volume 10. Araliaceae, Umbelliferae. Editorial CSIC-CSIC Press.
Thapsia scabra	6	23	?	?	?	0	0	2	2	2	0	Castroviejo, S. (Ed.). (1998). Flora ibérica: plantas vasculares de la Península Ibérica e Islas Baleares. Volume 10. Araliaceae, Umbelliferae. Editorial CSIC-CSIC Press.
Thapsia tenuifolia	9	42	?	?	?	0	1	2	2	2	0	Castroviejo, S. (Ed.). (1998). Flora ibérica: plantas vasculares de la Península Ibérica e Islas Baleares. Volume 10. Araliaceae, Umbelliferae. Editorial CSIC-CSIC Press.
Thapsia villosa	6	29	18	115	1722	0/1	1	0	0	2	0	Castroviejo, S. (Ed.). (1998). Flora ibérica: plantas vasculares de la Península Ibérica e Islas Baleares. Volume 10. Araliaceae, Umbelliferae. Editorial CSIC-CSIC Press.
Tongoloa gracilis	5	11	?	?	?	0	0/2	0	0	1	0	Wu, Z., Raven, P. H., & Hong, D. (2005). Flora of China. Volume 14: Apiaceae through Ericaceae. Science Press.
Tongoloa loloensis	8	19	12	21	248	?	0/2	0/1	2	1	0	Wu, Z., Raven, P. H., & Hong, D. (2005). Flora of China. Volume 14: Apiaceae through Ericaceae. Science Press.
Tongoloa silaifolia	8	22	10	25	315	1	0/2	0	0/1/2	1	0	Wu, Z., Raven, P. H., & Hong, D. (2005). Flora of China. Volume 14: Apiaceae through Ericaceae. Science Press.
Tongoloa tenuifolia	6	11	?	?	?	0	0/2	0	2	1	0	Wu, Z., Raven, P. H., & Hong, D. (2005). Flora of China. Volume 14: Apiaceae through Ericaceae. Science Press.
Tordyliopsis brunonis	4	10	15	30	180	0	0/2	2	2	3	1	Wu, Z., Raven, P. H., & Hong, D. (2005). Flora of China. Volume 14: Apiaceae through Ericaceae. Science Press.
Tordylium apulum	2	20	10	15	160	1	0	2	2	3	1	Davis, P. H., & Tan, K. (Eds.). (1972). Flora of Turkey and the Aegean islands. Volume 4: Rosaceae to Umbelliferae. Edinburgh University Press.
Tordylium elegans	8	10	10	12	100	0	0	2	2	3	1	Davis, P. H., & Tan, K. (Eds.). (1972). Flora of Turkey and the Aegean islands. Volume 4: Rosaceae to Umbelliferae. Edinburgh University Press.
Tordylium maximum	5	15	12	16	150	0	0	2	2	3	1	Davis, P. H., & Tan, K. (Eds.). (1972). Flora of Turkey and the Aegean islands. Volume 4: Rosaceae to Umbelliferae. Edinburgh University Press.
Tordylium trachycarpum	15	25	15	25	425	0	0	2	2	0	1	Davis, P. H., & Tan, K. (Eds.). (1972). Flora of Turkey and the Aegean islands. Volume 4: Rosaceae to Umbelliferae. Edinburgh University Press.
Torilis arvensis	2	12	?	?	?	0	0/2	0	2	1	1	Davis, P. H., & Tan, K. (Eds.). (1972). Flora of Turkey and the Aegean islands. Volume 4: Rosaceae to Umbelliferae. Edinburgh University Press.
Torilis elongata	2	2	2	3	5	0	0	0	2	2	0	Castroviejo, S. (Ed.). (1998). Flora ibérica: plantas vasculares de la Península Ibérica e Islas Baleares. Volume 10. Araliaceae, Umbelliferae. Editorial CSIC-CSIC Press.
Torilis japonica	4	12	4	12	80	0	0	0	2	2	1	Wu, Z., Raven, P. H., & Hong, D. (2005). Flora of China. Volume 14: Apiaceae through Ericaceae. Science Press.
Torilis leptophylla	2	3	?	?	?	0	0	0	2	2	0	Davis, P. H., & Tan, K. (Eds.). (1972). Flora of Turkey and the Aegean islands. Volume 4: Rosaceae to Umbelliferae. Edinburgh University Press.
Torilis nodosa	3	5	?	?	?	0	0	0	2	1	0	Davis, P. H., & Tan, K. (Eds.). (1972). Flora of Turkey and the Aegean islands. Volume 4: Rosaceae to Umbelliferae. Edinburgh University Press.
Torilis scabra	2	5	2	6	17	0	0	0	2	2	0	Wu, Z., Raven, P. H., & Hong, D. (2005). Flora of China. Volume 14: Apiaceae through Ericaceae. Science Press.
Torilis tenella	4	12	?	?	?	0	0	0	2	2	0	Davis, P. H., & Tan, K. (Eds.). (1972). Flora of Turkey and the Aegean islands. Volume 4: Rosaceae to Umbelliferae. Edinburgh University Press.
Trachydium involucellatum	5	7	?	?	?	0	2	0	2	0	0	Wu, Z., Raven, P. H., & Hong, D. (2005). Flora of China. Volume 14: Apiaceae through Ericaceae. Science Press.
Trachydium kopetdaghense	4	9	5	10	55	0	0	2	2	1	0	Rechinger, K. H. (1987). Flora iranica: Umbelliferae. Flora des iranischen Hochlandes und der umrahmeden Gebirge: Persien, Afghanistan, Teile von West-Pakistan, Nord-Iraq, Azerbaidjan, Turkmenistan. Akademische Druk Verlangstalt, Graz.
Trachydium pauciradiatum	4	5	?	?	?	0	0	2	2	1	0	Rechinger, K. H. (1987). Flora iranica: Umbelliferae. Flora des iranischen Hochlandes und der umrahmeden Gebirge: Persien, Afghanistan, Teile von West-Pakistan, Nord-Iraq, Azerbaidjan, Turkmenistan. Akademische Druk Verlangstalt, Graz.
Trachydium simplicifolium	6	12	?	?	?	1	0/2	0	3	1	0	Wu, Z., Raven, P. H., & Hong, D. (2005). Flora of China. Volume 14: Apiaceae through Ericaceae. Science Press.
Trachyspermum ammi	6	20	20	20	260	0	0	2	2	2	0	Wu, Z., Raven, P. H., & Hong, D. (2005). Flora of China. Volume 14: Apiaceae through Ericaceae. Science Press.
Trachyspermum papillare	3	5	5	7	25	0	0	2	2	0	0	Rechinger, K. H. (1987). Flora iranica: Umbelliferae. Flora des iranischen Hochlandes und der umrahmeden Gebirge: Persien, Afghanistan, Teile von West-Pakistan, Nord-Iraq, Azerbaidjan, Turkmenistan. Akademische Druk Verlangstalt, Graz.
Trigonosciadium brachytaenium	15	40	28	32	850	0	0/1	2	2	1	1	Rechinger, K. H. (1987). Flora iranica: Umbelliferae. Flora des iranischen Hochlandes und der umrahmeden Gebirge: Persien, Afghanistan, Teile von West-Pakistan, Nord-Iraq, Azerbaidjan, Turkmenistan. Akademische Druk Verlangstalt, Graz.
Trigonosciadium viscidulum	9	20	?	?	?	0	0	0	2	0/1	1	Davis, P. H., & Tan, K. (Eds.). (1972). Flora of Turkey and the Aegean islands. Volume 4: Rosaceae to Umbelliferae. Edinburgh University Press.
Trinia hispida	4	10	9	20	118	0	0	0	0	0/1	0	Shishkin, B. K. (1950). Flora of the USSR, Volume 16-17: Umbelliflorae. Leningrad: Akademia Nauk.
Trochiscanthes nodiflora	4	8	5	9	46	0	0/1	0/1	2	2	0	Fernández Prieto, J. A., & Cires, E. (2014). Phylogenetic placement of Dethawia, Meum, and Rivasmartinezia (Apioideae, Apiaceae): Evidence from nuclear and plastid DNA sequences. Plant Biosystems-An International Journal Dealing with all Aspects of Plant Biology, 148(5), 975-987.
Turgenia latifolia	2	5	6	8	26	0	2	2	2	2	1	Wu, Z., Raven, P. H., & Hong, D. (2005). Flora of China. Volume 14: Apiaceae through Ericaceae. Science Press.
Turgenia lisaeoides	4	6	7	15	59	0	0/2	2	2	2	1	Rechinger, K. H. (1987). Flora iranica: Umbelliferae. Flora des iranischen Hochlandes und der umrahmeden Gebirge: Persien, Afghanistan, Teile von West-Pakistan, Nord-Iraq, Azerbaidjan, Turkmenistan. Akademische Druk Verlangstalt, Graz.
Vanasushava pedata	2	7	5	16	61	0	0	0/1	2	3	1	Mukherjee, P. K., & Constance, L. (1974). Vanasushava, an old South Indian Umbellifer renamed. Kew Bulletin, 593-596.
Vesper bulbosus	5	9	3	6	35	1	0/2	3	3	2	0	Hartman, R. L., & Nesom, G. L. (2012). Taxonomy of the genus Vesper (Apiaceae). Phyt1uron, 94, 1-9.
Vesper macrorhizus	5	18	4	8	82	1	0/2	0/2	3	1	0	Hartman, R. L., & Nesom, G. L. (2012). Taxonomy of the genus Vesper (Apiaceae). Phyt1uron, 94, 1-9.
Vesper multinervatus	7	19	5	10	113	1	0/2	1/2	3	1	0	Hartman, R. L., & Nesom, G. L. (2012). Taxonomy of the genus Vesper (Apiaceae). Phyt1uron, 94, 1-9.
Vesper purpurascens	?	?	?	?	?	1	0/2	2	3	1	0	Hartman, R. L., & Nesom, G. L. (2012). Taxonomy of the genus Vesper (Apiaceae). Phyt1uron, 94, 1-9.
Vicatia bipinnata	5	20	?	?	?	0	0/2	0	0	0	0	Wu, Z., Raven, P. H., & Hong, D. (2005). Flora of China. Volume 14: Apiaceae through Ericaceae. Science Press.
Villarrealia calcicola	4	7	10	20	90	0	1	0	2	2	0	Nesom, G. L. (2012). Villarrealia (Apiaceae), a new genus from northern Mexico. Phyt1uron, 85, 1-6.
Visnaga daucoides	60	150	10	20	1800	0	0	2	2	0	0	Wu, Z., Raven, P. H., & Hong, D. (2005). Flora of China. Volume 14: Apiaceae through Ericaceae. Science Press.
Zosima absinthifolia	10	25	10	20	300	0	0/1	2	2	0	1	Davis, P. H., & Tan, K. (Eds.). (1972). Flora of Turkey and the Aegean islands. Volume 4: Rosaceae to Umbelliferae. Edinburgh University Press.
Zosima korovinii	5	25	20	25	363	1	0	2	2	1	1	Wu, Z., Raven, P. H., & Hong, D. (2005). Flora of China. Volume 14: Apiaceae through Ericaceae. Science Press.
Zosima radians	15	40	25	35	888	0	0/1	2	2	1	1	Rechinger, K. H. (1987). Flora iranica: Umbelliferae. Flora des iranischen Hochlandes und der umrahmeden Gebirge: Persien, Afghanistan, Teile von West-Pakistan, Nord-Iraq, Azerbaidjan, Turkmenistan. Akademische Druk Verlangstalt, Graz.
