# Supplementary material for: Exceptional evolutionary lability of flower‐like inflorescences (pseudanthia) in Apiaceae subfamily Apioideae
Source: Am J Bot. 2022 Mar 20;109(3):437–55. doi: 10.1002/ajb2.1819 (PMC9310750; doi:10.1002/ajb2.1819)
Supplement: Supplementary file 7 — Appendix S7. Four Excel sheets containing information about species richness provided for MEDUSA (A) or BAMM (B), calculations of sampling fraction for trait‐dependent analyses (C), and data on apioid biodiversity according to Plants of the World Online database (POWO) (D). [file AJB2-109-437-s010.xlsx]

## Sheet: Richness (MEDUSA)
Baczyński et al.—American Journal of Botany 2021—Appendix S7
Appendix S7. Information about species richness provided for MEDUSA (A) or BAMM (B), calculations of sampling fraction for trait-dependent analyses (C) and data about apioid biodiversity according to Plants of the World Online (POWO) (D).
Appendix S7A. Species richness calculations for MEDUSA analyses
Taxon	Richness
Aciphylla_aurea	3
Aciphylla_congesta	2
Aciphylla_crenulata	3
Aciphylla_crosby-smithii	2
Aciphylla_dieffenbachii	3
Aciphylla_dissecta	2
Aciphylla_glacialis	2
Aciphylla_horrida	3
Aciphylla_kirkii	2
Aciphylla_leighii	3
Aciphylla_lyallii	2
Aciphylla_monroi	2
Aciphylla_pinnatifida	3
Aciphylla_simplex	2
Aciphylla_simplicifolia	2
Aciphylla_squarrosa	3
Aciphylla_subflabellata	2
Aciphylla_traillii	3
Aciphylla_traversii	2
Acronema_astrantiifolium	9
Acronema_muscicola	9
Acronema_paniculatum	9
Acronema_schneideri	8
Aegokeras_caespitosa	1
Aegopodium_alpestre	1
Aegopodium_decumbens	1
Aegopodium_handelii	1
Aegopodium_kashmiricum	1
Aegopodium_komarovii	2
Aegopodium_latifolium	1
Aegopodium_podagraria	1
Aegopodium_tadshikorum	2
Aegopodium_tribracteolatum	1
Aethusa_cynapium	1
Afroligusticum_aculeolatum	3
Afroligusticum_elgonense	3
Afroligusticum_elliotii	2
Afroligusticum_petitianum	3
Afroligusticum_piovanii	3
Afrosciadium_magalismontanum	18
Agrocharis_gracilis	1
Aletes_acaulis	1
Aletes_humilis	1
Aletes_macdougalii	1
Alococarpum_erianthum	1
Ammi_huntii	1
Ammi_majus	1
Ammi_seubertianum	1
Ammi_trifoliatum	1
Ammodaucus_leucotrichus	1
Ammoides_pusilla	3
Anethum_graveolens	2
Angelica_acutiloba	2
Angelica_ampla	2
Angelica_amurensis	2
Angelica_anomala	2
Angelica_apaensis	2
Angelica_archangelica	2
Angelica_arguta	2
Angelica_baizhioides	2
Angelica_balangshanensis	2
Angelica_biserrata	2
Angelica_brevicaulis	2
Angelica_breweri	2
Angelica_capitellata	2
Angelica_cartilaginomarginata	2
Angelica_czernaevia	2
Angelica_dabashanensis	2
Angelica_dahurica	2
Angelica_decurrens	2
Angelica_decursiva	1
Angelica_dielsii	2
Angelica_duclouxii	2
Angelica_fargesii	1
Angelica_furcijuga	2
Angelica_genuflexa	2
Angelica_gigas	1
Angelica_grayi	2
Angelica_hirsutiflora	2
Angelica_japonica	1
Angelica_kangdingensis	2
Angelica_keiskei	2
Angelica_laxifoliata	1
Angelica_lignescens	2
Angelica_likiangensis	2
Angelica_longicaudata	1
Angelica_longipes	2
Angelica_lucida	2
Angelica_maowenensis	1
Angelica_megaphylla	2
Angelica_morii	1
Angelica_nitida	2
Angelica_omeiensis	1
Angelica_oncosepala	2
Angelica_paeoniifolia	2
Angelica_polymorpha	1
Angelica_porphyrocaulis	2
Angelica_pseudoselinum	2
Angelica_pubescens	1
Angelica_purpureifolia	2
Angelica_pyrenaea	1
Angelica_roseana	2
Angelica_sachalinensis	2
Angelica_saxatilis	1
Angelica_shikokiana	2
Angelica_sinensis	2
Angelica_songpanensis	1
Angelica_stenoloba	2
Angelica_sylvestris	2
Angelica_tianmuensis	1
Angelica_tsinlingensis	2
Angelica_ursina	1
Angelica_valida	2
Anginon_difforme	1
Anginon_fruticosum	1
Anginon_intermedium	1
Anginon_jaarsveldii	1
Anginon_paniculatum	1
Anginon_pumilum	1
Anginon_rugosum	1
Anginon_swellendamense	1
Anginon_tenuior	1
Anginon_verticillatum	1
Anisosciadium_orientale	3
Anisotome_aromatica	3
Anisotome_deltoidea	3
Anisotome_filifolia	4
Anisotome_haastii	4
Anisotome_procumbens	3
Annesorhiza_altiscapa	4
Annesorhiza_fibrosa	3
Annesorhiza_filicaulis	4
Annesorhiza_latifolia	3
Annesorhiza_macrocarpa	4
Anthriscus_caucalis	2
Anthriscus_cerefolium	2
Anthriscus_kotschyi	1
Anthriscus_lamprocarpa	2
Anthriscus_nitida	2
Anthriscus_schmalhausenii	1
Anthriscus_sylvestris	2
Anthriscus_velutina	1
Aphanopleura_capillifolia	5
Apiastrum_angustifolium	1
Apium_annuum	1
Apium_australe	1
Apium_chilense	1
Apium_commersonii	1
Apium_fernandezianum	1
Apium_filiforme	1
Apium_graveolens	1
Apium_insulare	1
Apium_panul	1
Apium_prostratum	1
Arafoe_aromatica	1
Arcuatopterus_harae	3
Arcuatopterus_thalictroideus	2
Arracacia_aegopodioides	1
Arracacia_andina	2
Arracacia_anomala	2
Arracacia_atropurpurea	1
Arracacia_bracteata	1
Arracacia_brandegei	2
Arracacia_compacta	1
Arracacia_donnell-smithii	2
Arracacia_ebracteata	2
Arracacia_edulis	1
Arracacia_elata	1
Arracacia_equatorialis	2
Arracacia_filipes	2
Arracacia_fruticosa	1
Arracacia_hemsleyana	2
Arracacia_hintonii	1
Arracacia_longipedunculata	2
Arracacia_macvaughii	1
Arracacia_molseedii	2
Arracacia_moschata	2
Arracacia_nelsonii	2
Arracacia_pringlei	1
Arracacia_quadrifida	2
Arracacia_rigida	1
Arracacia_ternata	1
Arracacia_vaginata	2
Arracacia_xanthorrhiza	2
Artedia_squamata	1
Astomaea_seselifolia	2
Astrodaucus_littoralis	2
Astrodaucus_orientalis	1
Astydamia_latifolia	1
Athamanta_cervariifolia	2
Athamanta_cretensis	2
Athamanta_montana	2
Athamanta_sicula	2
Athamanta_turbith	3
Atrema_americanum	1
Aulacospermum_popovii	5
Aulacospermum_simplex	5
Aulacospermum_turkestanicum	5
Autumnalia_botschantzevii	1
Autumnalia_innopinata	1
Azilia_eryngioides	1
Berula_bracteata	1
Berula_burchellii	1
Berula_erecta	1
Berula_imbricata	1
Berula_incisa	1
Berula_repanda	1
Berula_thunbergii	1
Bifora_radians	1
Bifora_testiculata	1
Bilacunaria_aksekiensis	1
Bilacunaria_boissieri	1
Bilacunaria_caspia	1
Bilacunaria_microcarpa	1
Bilacunaria_scabra	1
Billburttia_capensoides	1
Billburttia_vaginoides	1
Bubon_macedonicum	1
Bunium_allioides	1
Bunium_alpinum	2
Bunium_avromanum	1
Bunium_bulbocastanum	2
Bunium_capillifolium	1
Bunium_cornigerum	2
Bunium_corydalinum	2
Bunium_elegans	2
Bunium_fallax	1
Bunium_ferulaceum	2
Bunium_incrassatum	1
Bunium_mauritanicum	2
Bunium_microcarpum	2
Bunium_pachypodum	2
Bunium_paucifolium	2
Bunium_pinnatifolium	1
Bunium_rectangulum	2
Bunium_scabrellum	1
Bunium_simplex	2
Bunium_verruculosum	1
Bupleurum_acutifolium	3
Bupleurum_alatum	3
Bupleurum_album	3
Bupleurum_americanum	3
Bupleurum_amplexicaule	3
Bupleurum_angulosum	3
Bupleurum_angustissimum	3
Bupleurum_baimaense	3
Bupleurum_balansae	3
Bupleurum_barceloi	3
Bupleurum_benoistii	3
Bupleurum_bicaule	3
Bupleurum_candollei	3
Bupleurum_canescens	3
Bupleurum_chaishoui	3
Bupleurum_chinense	3
Bupleurum_commelynoideum	3
Bupleurum_condensatum	3
Bupleurum_dalhousieanum	3
Bupleurum_densiflorum	3
Bupleurum_dielsianum	3
Bupleurum_dumosum	3
Bupleurum_euphorbioides	3
Bupleurum_falcatum	3
Bupleurum_fruticosum	3
Bupleurum_gerardii	2
Bupleurum_gibraltaricum	3
Bupleurum_gracilipes	3
Bupleurum_gracillimum	3
Bupleurum_hamiltonii	3
Bupleurum_kaoi	3
Bupleurum_komarovianum	3
Bupleurum_krylovianum	3
Bupleurum_kunmingense	3
Bupleurum_kweichowense	3
Bupleurum_lateriflorum	3
Bupleurum_latissimum	3
Bupleurum_longicaule	3
Bupleurum_longifolium	3
Bupleurum_longiradiatum	3
Bupleurum_luxiense	3
Bupleurum_malconense	3
Bupleurum_marginatum	3
Bupleurum_microcephalum	3
Bupleurum_montanum	3
Bupleurum_multinerve	3
Bupleurum_mundtii	3
Bupleurum_oligactis	3
Bupleurum_petiolulatum	3
Bupleurum_polyclonum	3
Bupleurum_praealtum	3
Bupleurum_pusillum	3
Bupleurum_ranunculoides	3
Bupleurum_rockii	3
Bupleurum_rotundifolium	2
Bupleurum_salicifolium	3
Bupleurum_scorzonerifolium	3
Bupleurum_semicompositum	3
Bupleurum_sibiricum	3
Bupleurum_sikangense	3
Bupleurum_smithii	3
Bupleurum_stellatum	2
Bupleurum_stenophyllum	3
Bupleurum_subovatum	3
Bupleurum_subspinosum	3
Bupleurum_tenuissimum	3
Bupleurum_thianschanicum	3
Bupleurum_triradiatum	2
Bupleurum_wenchuanense	3
Bupleurum_yinchowense	3
Bupleurum_yunnanense	3
Cachrys_crassiloba	1
Cachrys_cristata	2
Cachrys_libanotis	1
Cachrys_pungens	1
Cachrys_sicula	1
Calyptrosciadium_polycladum	2
Canaria_tortuosa	1
Capnophyllum_africanum	1
Capnophyllum_leiocarpon	1
Capnophyllum_lutzeyeri	1
Capnophyllum_macrocarpum	1
Caropsis_verticillatoinundata	1
Carum_apuanum	2
Carum_buriaticum	1
Carum_carvi	2
Carum_caucasicum	2
Carum_depressum	2
Carum_furcatum	1
Carum_grossheimii	2
Carum_heldreichii	2
Carum_meifolium	2
Carum_multiflorum	1
Carum_porphyrocoleon	2
Carum_rupicola	2
Caucalis_platycarpos	1
Cenolophium_denudatum	1
Cervaria_caucasica	3
Cervaria_cervariifolia	4
Cervaria_rivini	3
Chaerophyllum_aksekiense	2
Chaerophyllum_andicola	1
Chaerophyllum_angelicifolium	2
Chaerophyllum_argenteum	1
Chaerophyllum_aromaticum	1
Chaerophyllum_astrantiae	2
Chaerophyllum_atlanticum	1
Chaerophyllum_aureum	2
Chaerophyllum_australianum	1
Chaerophyllum_azoricum	2
Chaerophyllum_borneense	1
Chaerophyllum_borodinii	2
Chaerophyllum_brevipes	1
Chaerophyllum_bulbosum	2
Chaerophyllum_byzantinum	1
Chaerophyllum_colensoi	2
Chaerophyllum_coloratum	1
Chaerophyllum_creticum	2
Chaerophyllum_crinitum	1
Chaerophyllum_eriopodum	1
Chaerophyllum_gunnii	2
Chaerophyllum_heldreichii	2
Chaerophyllum_hirsutum	1
Chaerophyllum_humile	2
Chaerophyllum_involucratum	2
Chaerophyllum_khorossanicum	2
Chaerophyllum_libanoticum	2
Chaerophyllum_lineare	2
Chaerophyllum_macropodum	1
Chaerophyllum_macrospermum	1
Chaerophyllum_magellense	2
Chaerophyllum_meyeri	1
Chaerophyllum_nanhuense	1
Chaerophyllum_nivale	2
Chaerophyllum_nodosum	1
Chaerophyllum_papuanum	1
Chaerophyllum_prescottii	2
Chaerophyllum_procumbens	1
Chaerophyllum_reflexum	2
Chaerophyllum_roseum	1
Chaerophyllum_rubellum	2
Chaerophyllum_syriacum	1
Chaerophyllum_tainturieri	2
Chaerophyllum_taiwanianum	1
Chaerophyllum_temulum	1
Chaerophyllum_villarsii	2
Chaerophyllum_villosum	1
Chamaesciadium_acaule	1
Chamaesium_paradoxum	3
Chamaesium_thalictrifolium	4
Chamaesium_wolffianum	3
Chamarea_capensis	2
Chamarea_gracillima	1
Chamarea_snijmaniae	2
Changium_smyrnioides	2
Choritaenia_capensis	1
Chuanminshen_violaceum	1
Chymsydia_agasylloides	2
Cicuta_bulbifera	1
Cicuta_douglasii	2
Cicuta_virosa	1
Cnidium_dauricum	3
Cnidium_monnieri	4
Coaxana_bambusioides	1
Coaxana_purpurea	1
Conioselinum_pacificum	5
Conioselinum_scopulorum	5
Conioselinum_tataricum	6
Conium_chaerophylloides	1
Conium_divaricatum	2
Conium_maculatum	2
Conium_sphaerocarpum	1
Conopodium_arvense	1
Conopodium_bunioides	2
Conopodium_glaberrimum	2
Conopodium_majus	1
Conopodium_pyrenaeum	1
Conopodium_thalictrifolium	1
Coriandrum_sativum	1
Coriandrum_tordylium	1
Cortia_depressa	4
Cortiella_caespitosa	4
Cotopaxia_asplundii	2
Coulterophytum_laxum	2
Coulterophytum_pubescens	2
Crithmum_maritimum	1
Cryptotaenia_africana	1
Cryptotaenia_calycina	1
Cryptotaenia_canadensis	1
Cryptotaenia_flahaultii	1
Cryptotaenia_japonica	1
Cryptotaenia_thomasii	1
Cuminum_cyminum	2
Cuminum_setifolium	2
Cyclorhiza_peucedanifolia	1
Cyclorhiza_waltonii	1
Cyclospermum_leptophyllum	3
Cymbocarpum_alinihatii	1
Cymbocarpum_anethoides	1
Cymbocarpum_erythraeum	1
Cymbocarpum_marginatum	1
Cymbocarpum_wiedemannii	1
Cymopterus_aboriginum	1
Cymopterus_anisatus	1
Cymopterus_basalticus	1
Cymopterus_beckii	1
Cymopterus_breviradiatus	1
Cymopterus_cinerarius	1
Cymopterus_corrugatus	1
Cymopterus_coulteri	1
Cymopterus_davidsonii	1
Cymopterus_davisii	1
Cymopterus_deserticola	1
Cymopterus_douglassii	1
Cymopterus_duchesnensis	1
Cymopterus_evertii	1
Cymopterus_filifolius	1
Cymopterus_gilmanii	1
Cymopterus_glaucus	1
Cymopterus_globosus	1
Cymopterus_goodrichii	1
Cymopterus_ibapensis	1
Cymopterus_jonesii	1
Cymopterus_lapidosus	1
Cymopterus_longilobus	1
Cymopterus_longipes	1
Cymopterus_minimus	1
Cymopterus_newberryi	1
Cymopterus_nivalis	1
Cymopterus_purpureus	1
Cymopterus_ripleyi	1
Cymopterus_rosei	1
Cymopterus_sessiliflorus	1
Cymopterus_williamsii	1
Cynorhiza_typica	3
Cynosciadium_digitatum	1
Dasispermum_capense	1
Dasispermum_hispidum	1
Dasispermum_humile	1
Dasispermum_suffruticosum	2
Dasispermum_tenue	2
Daucosma_laciniata	1
Daucus_annuus	1
Daucus_arcanus	1
Daucus_aureus	1
Daucus_biseriatus	1
Daucus_broteri	2
Daucus_carota	2
Daucus_conchitae	1
Daucus_crinitus	1
Daucus_decipiens	1
Daucus_dellacellae	1
Daucus_durieua	1
Daucus_edulis	1
Daucus_elegans	1
Daucus_glochidiatus	1
Daucus_gracilis	2
Daucus_guttatus	1
Daucus_incognitus	1
Daucus_insularis	1
Daucus_involucratus	2
Daucus_littoralis	1
Daucus_mauritii	1
Daucus_melananthos	1
Daucus_minusculus	1
Daucus_mirabilis	1
Daucus_montanus	1
Daucus_muricatus	2
Daucus_pedunculatus	1
Daucus_pumilus	1
Daucus_pusillus	1
Daucus_rouyi	2
Daucus_sahariensis	1
Daucus_setifolius	2
Daucus_syrticus	2
Daucus_tenuisectus	2
Daucus_tenuissimus	1
Daucus_virgatus	1
Dethawia_splendens	1
Deverra_aphylla	1
Deverra_battandieri	1
Deverra_burchellii	1
Deverra_denudata	1
Deverra_intermedia	1
Deverra_juncea	1
Deverra_scoparia	1
Deverra_tortuosa	1
Deverra_triradiata	1
Dichoropetalum_aromaticum	4
Dichoropetalum_carvifolia	4
Dichoropetalum_golestanicum	4
Dichoropetalum_nebrodense	4
Dichoropetalum_palimbioides	4
Dichoropetalum_paucijugum	4
Dichoropetalum_schottii	4
Dichoropetalum_seseloides	4
Dicyclophora_persica	1
Diplolophium_somaliense	7
Diplotaenia_cachrydifolia	2
Diplotaenia_damavandica	2
Diplotaenia_hayri-dumanii	1
Donnellsmithia_ampulliformis	1
Donnellsmithia_biennis	2
Donnellsmithia_breedlovei	2
Donnellsmithia_cordata	2
Donnellsmithia_dissecta	1
Donnellsmithia_guatemalensis	2
Donnellsmithia_juncea	2
Donnellsmithia_mexicana	2
Donnellsmithia_ovata	1
Donnellsmithia_pinnatisecta	1
Donnellsmithia_reticulata	1
Donnellsmithia_serrata	1
Donnellsmithia_ternata	1
Dorema_kopetdaghense	1
Dorema_sabulosum	2
Dracosciadium_italae	1
Dracosciadium_saniculifolium	1
Ducrosia_anethifolia	2
Ducrosia_assadii	2
Ducrosia_flabellifolia	2
Echinophora_chrysantha	2
Echinophora_orientalis	2
Echinophora_platyloba	2
Echinophora_tenuifolia	3
Echinophora_tournefortii	2
Ekimia_bornmuelleri	1
Ekimia_glauca	1
Ekimia_ozcan-secmenii	1
Ekimia_petrophila	1
Elaeosticta_alaica	1
Elaeosticta_allioides	1
Elaeosticta_bucharica	1
Elaeosticta_conica	1
Elaeosticta_ferganensis	1
Elaeosticta_glaucescens	2
Elaeosticta_hirtula	1
Elaeosticta_knorringiana	1
Elaeosticta_korovinii	1
Elaeosticta_lutea	1
Elaeosticta_meifolia	1
Elaeosticta_nodosa	2
Elaeosticta_paniculata	1
Elaeosticta_platyphylla	1
Elaeosticta_polycarpa	1
Elaeosticta_samarkandica	1
Elaeosticta_transcaspica	1
Elaeosticta_transitoria	2
Elaeosticta_tschimganica	1
Elaeosticta_ugamica	2
Elaeosticta_vvedenskyi	1
Eleutherospermum_cicutarium	1
Elwendia_afghanica	2
Elwendia_angreni	1
Elwendia_badachschanica	2
Elwendia_capusii	2
Elwendia_caroides	1
Elwendia_chaerophylloides	1
Elwendia_cylindrica	2
Elwendia_fedtschenkoana	1
Elwendia_hissarica	2
Elwendia_intermedia	1
Elwendia_latiloba	2
Elwendia_longipes	2
Elwendia_salsa	2
Elwendia_seravschanica	1
Elwendia_setacea	1
Elwendia_stewartiana	2
Elwendia_wolffii	2
Enantiophylla_heydeana	1
Endressia_castellana	2
Eremodaucus_lehmannii	1
Erigenia_bulbosa	1
Exoacantha_heterophylla	1
Ezosciadium_capense	1
Falcaria_falcarioides	1
Falcaria_vulgaris	1
Ferula_akitschkensis	1
Ferula_alliacea	1
Ferula_ammoniacum	2
Ferula_anatolica	1
Ferula_angreni	2
Ferula_assa-foetida	1
Ferula_aucheri	1
Ferula_badrakema	2
Ferula_behboudiana	1
Ferula_blanchei	2
Ferula_botschantzevii	1
Ferula_bungeana	2
Ferula_candelabrum	2
Ferula_canescens	1
Ferula_caspica	2
Ferula_clematidifolia	1
Ferula_communis	1
Ferula_coskunii	1
Ferula_costata	2
Ferula_czatkalensis	2
Ferula_daninii	2
Ferula_decurrens	2
Ferula_dictyocarpa	2
Ferula_dissecta	2
Ferula_diversivittata	1
Ferula_downieorum	2
Ferula_dshizakensis	1
Ferula_dubjanskyi	1
Ferula_elaeochytris	2
Ferula_equisetacea	2
Ferula_eugenii	2
Ferula_fedoroviorum	2
Ferula_fedtschenkoana	1
Ferula_ferganensis	2
Ferula_feruloides	1
Ferula_flabelliloba	1
Ferula_foetida	2
Ferula_foetidissima	1
Ferula_gabrielii	1
Ferula_ghorana	1
Ferula_gigantea	1
Ferula_glabra	2
Ferula_glabrifolia	1
Ferula_glauca	2
Ferula_gracilis	2
Ferula_grigoriewii	2
Ferula_groessingii	2
Ferula_gummosa	1
Ferula_gypsacea	1
Ferula_halophila	2
Ferula_haussknechtii	1
Ferula_hedgeana	2
Ferula_hermonis	1
Ferula_hindukushensis	2
Ferula_hirtella	2
Ferula_huber-morathii	2
Ferula_hyrcana	1
Ferula_iliensis	2
Ferula_karakalensis	1
Ferula_karatavica	2
Ferula_karategina	2
Ferula_karelinii	1
Ferula_kashanica	1
Ferula_kelifi	1
Ferula_kelleri	2
Ferula_kingdon-wardii	1
Ferula_kirialovii	1
Ferula_kokanica	2
Ferula_kopetdagensis	2
Ferula_korshinskyi	1
Ferula_koso-poljanskyi	2
Ferula_kuhistanica	1
Ferula_lapidosa	2
Ferula_latisecta	1
Ferula_lehmannii	2
Ferula_leiophylla	2
Ferula_leucographa	1
Ferula_licentiana	1
Ferula_linczevskii	1
Ferula_linkii	1
Ferula_lipskyi	2
Ferula_lithophila	2
Ferula_litwinowiana	2
Ferula_longifolia	1
Ferula_longipedunculata	1
Ferula_longipes	1
Ferula_loscosii	1
Ferula_macrocolea	1
Ferula_marmarica	1
Ferula_mervynii	1
Ferula_michaelii	1
Ferula_microcolea	2
Ferula_mikraskythiana	1
Ferula_mogoltavica	1
Ferula_myrioloba	1
Ferula_narthex	1
Ferula_negevensis	1
Ferula_nevskii	1
Ferula_nuda	2
Ferula_nuratavica	1
Ferula_olgae	1
Ferula_olivacea	2
Ferula_oopoda	2
Ferula_orientalis	1
Ferula_ovina	1
Ferula_pallida	1
Ferula_penninervis	1
Ferula_persica	2
Ferula_polyantha	1
Ferula_potaninii	1
Ferula_prangifolia	2
Ferula_pseudalliacea	1
Ferula_racemosoumbellata	1
Ferula_renardii	1
Ferula_rigidula	1
Ferula_rubricaulis	1
Ferula_rubroarenosa	1
Ferula_rutbaensis	1
Ferula_sadleriana	2
Ferula_samarkandica	2
Ferula_schtschurowskiana	1
Ferula_seravschanica	2
Ferula_serpentinica	1
Ferula_sharifii	2
Ferula_sibirica	1
Ferula_sinaica	1
Ferula_songarica	1
Ferula_stenocarpa	1
Ferula_stenoloba	1
Ferula_sumbul	1
Ferula_syreitschikowii	1
Ferula_szowitsiana	1
Ferula_tabasensis	2
Ferula_tadshikorum	1
Ferula_talassica	1
Ferula_tatarica	1
Ferula_tenuisecta	1
Ferula_teterrima	1
Ferula_tingitana	1
Ferula_trachelocarpa	2
Ferula_trachyphylla	1
Ferula_transiliensis	1
Ferula_tuberifera	1
Ferula_tunetana	1
Ferula_ugamica	1
Ferula_undulata	1
Ferula_varia	1
Ferula_vesceritensis	2
Ferula_violacea	1
Ferula_xanthocarpa	1
Ferula_xylorhachis	1
Ferulago_angulata	11
Ferulago_galbanifera	12
Ferulago_sandrasica	12
Ferulago_silaifolia	11
Ferulopsis_hystrix	2
Foeniculum_vulgare	3
Frommia_ceratophylloides	1
Fuernrohria_setifolia	1
Galagania_ferganensis	1
Galagania_fragrantissima	1
Galagania_gracilis	1
Galagania_margiana	1
Galagania_neglecta	1
Galagania_platypoda	1
Galagania_tenuisecta	1
Gasparrinia_peucedanoides	5
Geocaryum_macrocarpum	2
Gingidia_algens	1
Gingidia_baxterae	2
Gingidia_decipiens	2
Gingidia_enysii	1
Gingidia_flabellata	1
Gingidia_harveyana	2
Gingidia_montana	1
Gingidia_trifoliolata	2
Glaucosciadium_cordifolium	1
Glaucosciadium_insigne	1
Glehnia_littoralis	1
Glia_prolifera	3
Glochidotheca_foeniculacea	1
Gongylotaxis_rechingeri	1
Grammosciadium_confertum	1
Grammosciadium_cornutum	1
Grammosciadium_daucoides	1
Grammosciadium_haussknechtii	1
Grammosciadium_macrodon	1
Grammosciadium_platycarpum	1
Grammosciadium_pterocarpum	1
Grammosciadium_scabridum	1
Grammosciadium_schischkinii	1
Halosciastrum_melanotilingia	1
Hansenia_forbesii	1
Hansenia_forrestii	1
Hansenia_mongholica	1
Hansenia_oviformis	1
Hansenia_weberbaueriana	1
Haplosphaera_phaea	2
Harbouria_trachypleura	1
Harrysmithia_franchetii	1
Harrysmithia_heterophylla	1
Haussknechtia_elymaitica	1
Hellenocarum_amplifolium	1
Hellenocarum_pisidicum	1
Hellenocarum_strictum	1
Helosciadium_bermejoi	1
Helosciadium_crassipes	1
Helosciadium_inundatum	1
Helosciadium_nodiflorum	1
Helosciadium_repens	1
Heptaptera_anisoptera	10
Heracleum_aconitifolium	2
Heracleum_afghanicum	2
Heracleum_alpinum	2
Heracleum_amanum	2
Heracleum_anisactis	2
Heracleum_antasiaticum	2
Heracleum_apiifolium	2
Heracleum_argaeum	2
Heracleum_asperum	2
Heracleum_austriacum	2
Heracleum_bhutanicum	2
Heracleum_bivittatum	2
Heracleum_cachemiricum	2
Heracleum_candicans	2
Heracleum_carpaticum	2
Heracleum_chorodanum	2
Heracleum_crenatifolium	2
Heracleum_cyclocarpum	2
Heracleum_dissectifolium	2
Heracleum_dissectum	2
Heracleum_elgonense	2
Heracleum_fargesii	2
Heracleum_forrestii	2
Heracleum_franchetii	2
Heracleum_freynianum	2
Heracleum_grandiflorum	2
Heracleum_grossheimii	2
Heracleum_henryi	2
Heracleum_hookerianum	2
Heracleum_inexpectatum	2
Heracleum_kingdonii	2
Heracleum_lasiopetalum	2
Heracleum_lehmannianum	2
Heracleum_leskovii	2
Heracleum_ligusticifolium	2
Heracleum_mantegazzianum	2
Heracleum_marashicum	1
Heracleum_maximum	2
Heracleum_millefolium	2
Heracleum_minimum	2
Heracleum_moellendorffii	2
Heracleum_nyalamense	2
Heracleum_obtusifolium	2
Heracleum_olgae	2
Heracleum_oreocharis	1
Heracleum_orphanidis	2
Heracleum_osseticum	2
Heracleum_paphlagonicum	2
Heracleum_pastinaca	2
Heracleum_pastinacifolium	2
Heracleum_persicum	2
Heracleum_peshmenianum	1
Heracleum_platytaenium	2
Heracleum_ponticum	2
Heracleum_pubescens	1
Heracleum_rapula	2
Heracleum_raweanum	2
Heracleum_rechingeri	2
Heracleum_rigens	1
Heracleum_roseum	2
Heracleum_scabridum	2
Heracleum_scabrum	1
Heracleum_schelkovnikovii	2
Heracleum_sosnowskyi	2
Heracleum_souliei	2
Heracleum_sphondylium	2
Heracleum_stenopteroides	1
Heracleum_stenopterum	2
Heracleum_subtomentellum	2
Heracleum_tiliifolium	2
Heracleum_trachyloma	2
Heracleum_transcaucasicum	2
Heracleum_vicinum	1
Heracleum_wallichii	2
Heracleum_wenchuanense	2
Heracleum_wolongense	2
Heracleum_woodii	2
Heracleum_yungningense	1
Heracleum_yunnanense	2
Heteromorpha_arborescens	2
Heteromorpha_involucrata	2
Heteromorpha_papillosa	2
Heteromorpha_pubescens	2
Hladnikia_pastinacifolia	1
Hyalolaena_bupleuroides	1
Hyalolaena_intermedia	1
Hyalolaena_issykkulensis	2
Hyalolaena_jaxartica	2
Hyalolaena_lipskyi	1
Hyalolaena_melanorrhiza	1
Hymenidium_amabile	4
Hymenidium_apiolens	4
Hymenidium_bicolor	4
Hymenidium_brunonis	3
Hymenidium_chloroleucum	3
Hymenidium_decurrens	3
Hymenidium_heterosciadium	3
Hymenidium_ladyginii	3
Hymenidium_mieheanum	3
Hymenidium_virgatum	4
Hymenidium_wilsonii	4
Hymenolaena_badachschanica	1
Hymenolaena_candollei	1
Hymenolaena_nana	3
Hymenolaena_pimpinellifolia	1
Indoschulzia_hameliana	1
Itasina_filifolia	1
Kafirnigania_hissarica	1
Kamelinia_tianschanica	1
Kandaharia_rechingerorum	1
Karatavia_kultiassovii	1
Keraymonia_cortiformis	4
Komarovia_anisosperma	1
Korshinskya_olgae	4
Kozlovia_capnoides	1
Kozlovia_laseroides	1
Kozlovia_longiloba	1
Kozlovia_paleacea	1
Kundmannia_sicula	2
Kuramosciadium_corydalifolium	1
Ladyginia_bucharica	3
Lalldhwojia_acronemifolia	2
Lalldhwojia_pastinacifolia	2
Laser_affine	1
Laser_archangelica	1
Laser_carduchorum	1
Laser_involucratum	1
Laser_panjutinii	1
Laser_stevenii	1
Laser_trilobum	1
Laserocarpum_pseudomeum	1
Laserpitium_gallicum	1
Laserpitium_halleri	2
Laserpitium_krapfii	1
Laserpitium_latifolium	1
Laserpitium_nitidum	1
Laserpitium_peucedanoides	2
Lecokia_cretica	1
Ledebouriella_multiflora	1
Lefebvrea_abyssinica	4
Lefebvrea_grantii	4
Leiotulus_dasyanthus	3
Leiotulus_secacul	4
Leutea_avicennae	1
Leutea_cupularis	1
Leutea_elbursensis	1
Leutea_glaucopruinosa	1
Leutea_gracillima	1
Leutea_laseroides	1
Leutea_nematoloba	1
Leutea_petiolaris	1
Leutea_polyscias	1
Leutea_rechingeri	1
Levisticum_officinale	1
Libanotis_abolinii	1
Libanotis_acaulis	1
Libanotis_buchtormensis	1
Libanotis_condensata	1
Libanotis_coreana	1
Libanotis_depressa	1
Libanotis_eriocarpa	1
Libanotis_iliensis	1
Libanotis_incana	1
Libanotis_jinanensis	1
Libanotis_lancifolia	1
Libanotis_lanzhouensis	1
Libanotis_laoshanensis	1
Libanotis_laticalycina	1
Libanotis_pyrenaica	1
Libanotis_schrenkiana	1
Libanotis_seseloides	1
Libanotis_spodotrichoma	1
Libanotis_wannienchun	1
Lichtensteinia_crassijuga	1
Lichtensteinia_globosa	1
Lichtensteinia_interrupta	1
Lichtensteinia_kolbeana	1
Lichtensteinia_lacera	1
Lichtensteinia_latifolia	1
Lichtensteinia_obscura	1
Lichtensteinia_trifida	1
Lignocarpa_diversifolia	2
Ligusticopsis_brachyloba	18
Ligusticum_angelicifolium	1
Ligusticum_canadense	1
Ligusticum_daucoides	1
Ligusticum_delavayi	1
Ligusticum_grayi	2
Ligusticum_involucratum	1
Ligusticum_jeholense	2
Ligusticum_likiangense	1
Ligusticum_lucidum	1
Ligusticum_mutellinoides	1
Ligusticum_nullivittatum	2
Ligusticum_oliverianum	2
Ligusticum_physospermifolium	2
Ligusticum_porteri	1
Ligusticum_pteridophyllum	2
Ligusticum_scapiforme	1
Ligusticum_scoticum	2
Ligusticum_tenuissimum	1
Lilaeopsis_brasiliensis	1
Lilaeopsis_brisbanica	2
Lilaeopsis_carolinensis	1
Lilaeopsis_chinensis	1
Lilaeopsis_macloviana	1
Lilaeopsis_masonii	1
Lilaeopsis_mauritiana	1
Lilaeopsis_novae-zelandiae	1
Lilaeopsis_occidentalis	2
Lilaeopsis_polyantha	1
Lilaeopsis_schaffneriana	1
Limnosciadium_pinnatum	1
Limnosciadium_pumilum	1
Lisaea_heterocarpa	1
Lisaea_papyracea	1
Lisaea_strigosa	1
Lithosciadium_multicaule	2
Lomatium_ambiguum	2
Lomatium_attenuatum	2
Lomatium_bentonitum	2
Lomatium_bradshawii	2
Lomatium_brandegeei	2
Lomatium_brunsfeldianum	2
Lomatium_californicum	2
Lomatium_canbyi	2
Lomatium_columbianum	2
Lomatium_cookii	2
Lomatium_cous	2
Lomatium_cusickii	1
Lomatium_dasycarpum	2
Lomatium_dissectum	2
Lomatium_donnellii	2
Lomatium_eastwoodiae	2
Lomatium_foeniculaceum	2
Lomatium_geyeri	2
Lomatium_gormanii	2
Lomatium_graveolens	2
Lomatium_grayi	1
Lomatium_hallii	2
Lomatium_hambleniae	2
Lomatium_hendersonii	2
Lomatium_howellii	2
Lomatium_idahoense	2
Lomatium_junceum	2
Lomatium_juniperinum	1
Lomatium_laevigatum	2
Lomatium_latilobum	2
Lomatium_lithosolamans	2
Lomatium_macrocarpum	2
Lomatium_minus	2
Lomatium_nevadense	1
Lomatium_nudicaule	2
Lomatium_nuttallii	2
Lomatium_ochoense	2
Lomatium_orientale	1
Lomatium_packardiae	2
Lomatium_pastorale	2
Lomatium_piperi	2
Lomatium_planosum	2
Lomatium_quintuplex	2
Lomatium_ravenii	2
Lomatium_rollinsii	2
Lomatium_salmoniflorum	2
Lomatium_serpentinum	2
Lomatium_tamanitchii	1
Lomatium_tenuissimum	2
Lomatium_thompsonii	2
Lomatium_tuberosum	1
Lomatium_vaginatum	2
Lomatium_watsonii	2
Magydaris_panacifolia	1
Magydaris_pastinacea	2
Malabaila_aucheri	1
Malabaila_involucrata	1
Malabaila_pastinacifolia	1
Mandenovia_komarovii	1
Mathiasella_bupleuroides	1
Mediasia_macrophylla	1
Meeboldia_achilleifolia	1
Meeboldia_yunnanensis	1
Melanosciadium_pimpinelloideum	3
Modesciadium_involucratum	1
Mogoltavia_narynensis	1
Mogoltavia_severtzovii	1
Musineon_divaricatum	1
Musineon_lineare	2
Musineon_tenuifolium	1
Musineon_vaginatum	1
Myrrhidendron_donnell-smithii	1
Myrrhidendron_glaucescens	2
Myrrhidendron_maxonii	1
Myrrhidendron_pennellii	1
Myrrhis_odorata	1
Nanobubon_capillaceum	1
Nanobubon_strictum	2
Naufraga_balearica	1
Neogoezia_breedlovei	2
Neogoezia_gracilipes	2
Neogoezia_minor	1
Neonelsonia_acuminata	1
Neoparrya_lithophila	1
Niphogeton_azorelloides	2
Niphogeton_chirripoi	2
Niphogeton_dissecta	2
Niphogeton_glaucescens	2
Niphogeton_josei	2
Niphogeton_lingula	2
Niphogeton_scabra	2
Niphogeton_stricta	2
Niphogeton_ternata	2
Nirarathamnos_asarifolius	1
Nothosmyrnium_japonicum	2
Notobubon_capense	1
Notobubon_ferulaceum	1
Notobubon_galbaniopse	1
Notobubon_galbanum	2
Notobubon_gummiferum	1
Notobubon_laevigatum	1
Notobubon_pearsonii	1
Notobubon_pungens	2
Notobubon_striatum	1
Notobubon_tenuifolium	1
Oedibasis_apiculata	1
Oedibasis_platycarpa	2
Oedibasis_tamerlanii	1
Oenanthe_aquatica	2
Oenanthe_banatica	1
Oenanthe_benghalensis	1
Oenanthe_crocata	1
Oenanthe_divaricata	1
Oenanthe_fistulosa	2
Oenanthe_fluviatilis	1
Oenanthe_foucaudii	1
Oenanthe_hookeri	1
Oenanthe_javanica	1
Oenanthe_lachenalii	1
Oenanthe_linearis	2
Oenanthe_lisae	2
Oenanthe_mildbraedii	1
Oenanthe_millefolia	1
Oenanthe_montis-khortiati	1
Oenanthe_palustris	1
Oenanthe_peucedanifolia	2
Oenanthe_pimpinelloides	1
Oenanthe_procumbens	1
Oenanthe_prolifera	2
Oenanthe_sarmentosa	1
Oenanthe_silaifolia	2
Oenanthe_thomsonii	2
Oenanthe_virgata	1
Opopanax_hispidus	1
Opopanax_persicus	2
Opopanax_siifolius	1
Oreocomopsis_stelliphora	3
Oreonana_clementis	1
Oreonana_purpurascens	1
Oreonana_vestita	1
Oreoschimperella_verrucosa	3
Oreoselinum_nigrum	1
Oreoxis_alpina	1
Oreoxis_bakeri	2
Oreoxis_trotteri	1
Orlaya_daucoides	1
Orlaya_daucorlaya	1
Orlaya_grandiflora	1
Ormopterum_turcomanicum	2
Ormosciadium_aucheri	1
Ormosolenia_alpina	1
Ormosolenia_pisidica	1
Orogenia_fusiformis	1
Orogenia_linearifolia	2
Osmorhiza_aristata	1
Osmorhiza_berteroi	1
Osmorhiza_bipatriata	1
Osmorhiza_brachypoda	2
Osmorhiza_chilensis	1
Osmorhiza_claytonii	1
Osmorhiza_depauperata	1
Osmorhiza_glabrata	1
Osmorhiza_longistylis	1
Osmorhiza_mexicana	2
Osmorhiza_occidentalis	1
Osmorhiza_purpurea	1
Ostericum_citriodorum	2
Ostericum_grosseserratum	1
Ostericum_huadongense	2
Ostericum_maximowiczii	1
Ostericum_scaberulum	2
Ostericum_sieboldii	2
Ostericum_viridiflorum	1
Ottoa_oenanthoides	1
Oxypolis_fendleri	1
Oxypolis_occidentalis	1
Oxypolis_rigidior	1
Oxypolis_ternata	1
Pachypleurum_xizangense	2
Pancicia_serbica	1
Paraligusticum_discolor	1
Parapimpinella_siifolia	1
Parasilaus_asiaticus	2
Pastinaca_armena	2
Pastinaca_clausii	2
Pastinaca_erzincanensis	2
Pastinaca_lucida	2
Pastinaca_pimpinellifolia	2
Pastinaca_sativa	1
Pastinaca_umbrosa	2
Pastinaca_yildizii	2
Pastinacopsis_glacialis	1
Perideridia_americana	2
Perideridia_bacigalupii	1
Perideridia_californica	1
Perideridia_erythrorhiza	2
Perideridia_howellii	1
Perideridia_kelloggii	1
Perideridia_lemmonii	2
Perideridia_leptocarpa	1
Perideridia_oregana	2
Perideridia_pringlei	1
Perissocoeleum_barclayae	4
Petroselinum_crispum	2
Peucedanum_ampliatum	2
Peucedanum_bourgaei	1
Peucedanum_caespitosum	2
Peucedanum_coriaceum	1
Peucedanum_dissolutum	2
Peucedanum_elegans	2
Peucedanum_falcaria	1
Peucedanum_gallicum	2
Peucedanum_guangxiense	1
Peucedanum_hakuunense	1
Peucedanum_harry-smithii	1
Peucedanum_hispanicum	2
Peucedanum_japonicum	2
Peucedanum_ledebourielloides	1
Peucedanum_litorale	2
Peucedanum_longshengense	1
Peucedanum_medicum	2
Peucedanum_morisonii	1
Peucedanum_multivittatum	2
Peucedanum_officinale	2
Peucedanum_ostruthium	2
Peucedanum_parkinsonii	2
Peucedanum_praeruptorum	2
Peucedanum_rubricaule	2
Peucedanum_ruthenicum	2
Peucedanum_sandwicense	2
Peucedanum_siamicum	1
Peucedanum_songpanense	1
Peucedanum_terebinthaceum	2
Peucedanum_turgeniifolium	2
Peucedanum_urbanii	1
Peucedanum_wawrae	2
Peucedanum_wulongense	2
Phellolophium_madagascariense	1
Phlojodicarpus_popovii	3
Physospermopsis_delavayi	2
Physospermopsis_kingdon-wardii	2
Physospermopsis_muliensis	1
Physospermopsis_rubrinervis	2
Physospermopsis_shaniana	1
Physospermum_cornubiense	2
Pimpinella_acuminata	2
Pimpinella_affinis	2
Pimpinella_alismatifolia	2
Pimpinella_anisetum	2
Pimpinella_anisum	3
Pimpinella_armena	2
Pimpinella_aromatica	2
Pimpinella_aurea	3
Pimpinella_austriaca	2
Pimpinella_betsileensis	3
Pimpinella_buchananii	3
Pimpinella_caffra	3
Pimpinella_candolleana	2
Pimpinella_caudata	2
Pimpinella_chungdienensis	2
Pimpinella_coriacea	3
Pimpinella_corymbosa	2
Pimpinella_diversifolia	2
Pimpinella_eriocarpa	3
Pimpinella_espanensis	2
Pimpinella_fargesii	2
Pimpinella_favifolia	3
Pimpinella_flabellifolia	2
Pimpinella_flaccida	2
Pimpinella_henryi	3
Pimpinella_hirtella	3
Pimpinella_huillensis	3
Pimpinella_isaurica	2
Pimpinella_khayyamii	2
Pimpinella_kingdon-wardii	2
Pimpinella_kotschyana	3
Pimpinella_krookii	2
Pimpinella_kyimbilaensis	3
Pimpinella_lutea	2
Pimpinella_major	3
Pimpinella_niitakayamensis	2
Pimpinella_nudicaulis	3
Pimpinella_oliverioides	2
Pimpinella_olivieri	3
Pimpinella_oreophila	2
Pimpinella_paucidentata	3
Pimpinella_peregrina	3
Pimpinella_perrieri	2
Pimpinella_peucedanifolia	2
Pimpinella_procumbens	3
Pimpinella_puberula	2
Pimpinella_rhodantha	3
Pimpinella_rhomboidea	3
Pimpinella_rigidistyla	3
Pimpinella_rockii	2
Pimpinella_rubescens	2
Pimpinella_saxifraga	3
Pimpinella_scaberula	2
Pimpinella_sintenisii	2
Pimpinella_smithii	3
Pimpinella_thellungiana	2
Pimpinella_tibetanica	2
Pimpinella_transvaalensis	2
Pimpinella_trifurcata	2
Pimpinella_valleculosa	3
Pimpinella_villosa	2
Pimpinella_yunnanensis	2
Pinacantha_porandica	1
Pinda_concanensis	1
Pleurospermopsis_sikkimensis	1
Pleurospermum_cristatum	1
Pleurospermum_foetens	1
Pleurospermum_franchetianum	1
Pleurospermum_giraldii	1
Pleurospermum_hookeri	2
Pleurospermum_prattii	1
Pleurospermum_uralense	2
Pleurospermum_wrightianum	1
Pleurospermum_yunnanense	1
Podistera_eastwoodiae	1
Podistera_macounii	1
Podistera_nevadensis	1
Podistera_yukonensis	1
Polemannia_grossulariifolia	1
Polemannia_montana	1
Polemannia_simplicior	1
Polytaenia_nuttallii	1
Polytaenia_texana	2
Polyzygus_tuberosus	1
Postiella_capillifolia	1
Prangos_acaulis	2
Prangos_akymatodes	1
Prangos_bucharica	1
Prangos_cachroides	1
Prangos_calligonoides	1
Prangos_crossoptera	1
Prangos_denticulata	1
Prangos_dzhungarica	2
Prangos_equisetoides	1
Prangos_fedtschenkoi	2
Prangos_ferulacea	2
Prangos_gaubae	1
Prangos_goniocarpa	2
Prangos_gyrocarpa	1
Prangos_haussknechtii	2
Prangos_herderi	2
Prangos_heyniae	1
Prangos_hulusii	2
Prangos_latiloba	1
Prangos_ledebourii	1
Prangos_lipskyi	1
Prangos_lophoptera	1
Prangos_meliocarpoides	1
Prangos_multicostata	1
Prangos_odontalgica	1
Prangos_ornata	1
Prangos_pabularia	2
Prangos_peucedanifolia	1
Prangos_seravschanica	1
Prangos_serpentinica	2
Prangos_trifida	1
Prangos_tschimganica	2
Prangos_tuberculata	1
Prangos_uechtritzii	2
Prangos_uloptera	1
Prionosciadium_acuminatum	1
Prionosciadium_bellii	1
Prionosciadium_cuneatum	2
Prionosciadium_dissectum	1
Prionosciadium_diversifolium	1
Prionosciadium_filifolium	1
Prionosciadium_humile	1
Prionosciadium_lilacinum	1
Prionosciadium_linearifolium	1
Prionosciadium_macrophyllum	1
Prionosciadium_madrense	1
Prionosciadium_megacarpum	2
Prionosciadium_nelsonii	1
Prionosciadium_saraviki	1
Prionosciadium_serratum	1
Prionosciadium_thapsoides	1
Prionosciadium_townsendii	2
Prionosciadium_turneri	1
Psammogeton_canescens	3
Psammogeton_ranunculifolius	4
Pseudocarum_eminii	1
Pseudocarum_laxiflorum	1
Pseudocymopterus_longiradiatus	1
Pseudocymopterus_montanus	1
Pseudoridolfia_fennanei	1
Pternopetalum_bipinnatum	1
Pternopetalum_botrychioides	1
Pternopetalum_caespitosum	1
Pternopetalum_cardiocarpum	1
Pternopetalum_davidii	1
Pternopetalum_delavayi	1
Pternopetalum_gracillimum	2
Pternopetalum_heterophyllum	1
Pternopetalum_latipinnulatum	1
Pternopetalum_leptophyllum	1
Pternopetalum_molle	1
Pternopetalum_monophyllum	1
Pternopetalum_nudicaule	1
Pternopetalum_rosthornii	2
Pternopetalum_subalpinum	1
Pternopetalum_tanakae	1
Pternopetalum_trichomanifolium	1
Pternopetalum_vulgare	1
Pterocyclus_angelicoides	2
Pterocyclus_rivulorum	2
Pteroselinum_austriacum	5
Pteroselinum_rablense	6
Pteryxia_hendersonii	1
Pteryxia_petraea	1
Ptilimnium_ahlesii	2
Ptilimnium_capillaceum	1
Ptilimnium_nuttallii	2
Pycnocycla_aucheriana	15
Pyramidoptera_cabulica	1
Rhabdosciadium_anatolyi	1
Rhabdosciadium_aucheri	1
Rhabdosciadium_microcalycinum	1
Rhabdosciadium_oligocarpum	1
Rhabdosciadium_petiolare	1
Rhabdosciadium_straussii	1
Rhabdosciadium_urusakii	1
Rhodosciadium_argutum	1
Rhodosciadium_diffusum	1
Rhodosciadium_dissectum	1
Rhodosciadium_glaucum	1
Rhodosciadium_longipes	2
Rhodosciadium_macvaughiae	1
Rhodosciadium_montanum	1
Rhodosciadium_nelsonii	1
Rhodosciadium_nudicaule	1
Rhodosciadium_pringlei	1
Rhodosciadium_purpureum	2
Rhodosciadium_tolucense	1
Rhodosciadium_tuberosum	1
Ridolfia_segetum	1
Rivasmartinezia_vazquezii	2
Rughidia_cordata	1
Rughidia_milleri	1
Rumia_crithmifolia	1
Rupiphila_tachiroei	1
Saposhnikovia_divaricata	1
Scaligeria_alziarii	1
Scaligeria_halophila	2
Scaligeria_moreana	1
Scaligeria_napiformis	2
Scandia_geniculata	1
Scandia_rosifolia	1
Scandix_australis	2
Scandix_balansae	2
Scandix_iberica	3
Scandix_pecten-veneris	2
Scandix_stellata	2
Scaraboides_manningii	1
Schoenoselinum_foeniculoides	1
Schrenkia_congesta	1
Schrenkia_fasciculata	1
Schrenkia_golickeana	1
Schrenkia_hebecarpa	1
Schrenkia_involucrata	1
Schrenkia_kultiassovii	1
Schrenkia_papillaris	1
Schrenkia_pulverulenta	1
Schrenkia_pungens	1
Schrenkia_turkestanica	1
Schrenkia_ugamica	1
Schrenkia_vaginata	1
Schtschurowskia_margaritae	1
Schtschurowskia_meifolia	1
Schtschurowskia_pentaceros	1
Schulzia_albiflora	1
Schulzia_crinita	1
Schulzia_dissecta	1
Schulzia_prostrata	1
Sclerosciadium_nodiflorum	1
Selinum_broteri	2
Selinum_candollei	2
Selinum_carvifolia	2
Selinum_cryptotaenium	2
Selinum_silaifolium	3
Semenovia_alaica	1
Semenovia_bucharica	1
Semenovia_dasycarpa	2
Semenovia_dichotoma	1
Semenovia_frigida	1
Semenovia_furcata	2
Semenovia_heterodonta	1
Semenovia_lasiocarpa	2
Semenovia_malcolmii	1
Semenovia_radiata	2
Semenovia_rubtzovii	1
Semenovia_subscaposa	2
Semenovia_thomsonii	2
Semenovia_tragioides	1
Semenovia_transiliensis	2
Semenovia_vaginata	1
Semenovia_zaprjagaevii	1
Seseli_alexeenkoi	3
Seseli_alpinum	3
Seseli_andronakii	3
Seseli_bocconi	3
Seseli_corymbosum	3
Seseli_dichotomum	3
Seseli_diffusum	3
Seseli_farrenyi	3
Seseli_galloprovinciale	3
Seseli_ghafoorianum	3
Seseli_globiferum	3
Seseli_grandivittatum	3
Seseli_gummiferum	3
Seseli_hartvigii	3
Seseli_hippomarathrum	3
Seseli_krylovii	3
Seseli_lehmannii	4
Seseli_leptocladum	3
Seseli_libanotis	3
Seseli_mairei	3
Seseli_marashicum	3
Seseli_montanum	3
Seseli_mucronatum	3
Seseli_olivieri	3
Seseli_paphlagonicum	3
Seseli_petraeum	3
Seseli_polyphyllum	3
Seseli_ponticum	3
Seseli_praecox	3
Seseli_resinosum	4
Seseli_rhodopeum	3
Seseli_rigidum	3
Seseli_rupicola	4
Seseli_serpentinum	3
Seseli_sibiricum	4
Seseli_squarrulosum	3
Seseli_tortuosum	3
Seseli_transcaucasicum	4
Seselopsis_tianschanica	2
Shoshonea_pulvinata	1
Silaum_silaus	1
Siler_montanum	4
Sillaphyton_podagraria	1
Silphiodaucus_hispidus	1
Silphiodaucus_prutenicus	1
Sinocarum_coloratum	6
Sinocarum_cruciatum	6
Sinocarum_dolichopodum	6
Sinodielsia_thibetica	1
Sinolimprichtia_alpina	1
Sison_amomum	1
Sison_segetum	1
Sium_heterophyllum	1
Sium_latifolium	1
Sium_medium	1
Sium_ninsi	1
Sium_serra	1
Sium_sisaroideum	1
Sium_suave	1
Sium_tenue	1
Sium_ternifolium	1
Sium_ventricosum	1
Smyrniopsis_aucheri	1
Smyrniopsis_cachroides	2
Smyrnium_connatum	1
Smyrnium_cordifolium	1
Smyrnium_creticum	1
Smyrnium_galaticum	1
Smyrnium_olusatrum	1
Smyrnium_rotundifolium	1
Spermolepis_inermis	11
Sphaenolobium_coriaceum	1
Sphaenolobium_tianschanicum	2
Sphallerocarpus_gracilis	1
Spiroceratium_bicknellii	1
Spuriopimpinella_arguta	1
Spuriopimpinella_brachycarpa	2
Spuriopimpinella_calycina	1
Spuriopimpinella_nikoensis	2
Stenosemis_angustifolia	1
Stenosemis_caffra	1
Stoibrax_dichotomum	2
Stoibrax_pomelianum	1
Symphyoloma_graveolens	1
Synelcosciadium_carmeli	1
Szovitsia_callicarpa	1
Taenidia_integerrima	2
Taeniopetalum_arenarium	1
Taeniopetalum_neumayeri	1
Tamamschjanella_cruciata	1
Tamamschjanella_rubella	1
Tauschia_arguta	7
Tauschia_glauca	7
Tauschia_kelloggii	7
Tauschia_parishii	7
Tauschia_texana	7
Tetrataenium_candolleanum	3
Tetrataenium_canescens	3
Tetrataenium_cardiocarpum	3
Tetrataenium_lallii	3
Tetrataenium_nepalense	2
Tetrataenium_pinnatum	3
Tetrataenium_sublineare	3
Thapsia_asclepium	1
Thapsia_eliasii	2
Thapsia_garganica	1
Thapsia_gummifera	2
Thapsia_gymnesica	1
Thapsia_maxima	1
Thapsia_meoides	1
Thapsia_minor	2
Thapsia_nestleri	1
Thapsia_platycarpa	2
Thapsia_scabra	2
Thapsia_smittii	2
Thapsia_tenuifolia	1
Thapsia_thapsioides	2
Thapsia_transtagana	1
Thapsia_villosa	1
Thaspium_barbinode	1
Thaspium_pinnatifidum	1
Thaspium_trifoliatum	2
Thysselinum_lancifolium	1
Thysselinum_palustre	1
Tiedemannia_canbyi	1
Tiedemannia_filiformis	1
Tilingia_ajanensis	2
Todaroa_aurea	1
Tommasinia_altissima	1
Tongoloa_elata	3
Tongoloa_gracilis	3
Tongoloa_loloensis	3
Tongoloa_silaifolia	3
Tongoloa_tenuifolia	3
Tordyliopsis_brunonis	1
Tordylium_apulum	5
Tordylium_elegans	5
Tordylium_maximum	5
Tordylium_trachycarpum	5
Torilis_arvensis	2
Torilis_elongata	1
Torilis_japonica	2
Torilis_leptophylla	2
Torilis_nodosa	2
Torilis_scabra	1
Torilis_tenella	2
Torilis_trichosperma	2
Trachydium_involucellatum	2
Trachydium_kopetdaghense	2
Trachydium_pauciradiatum	1
Trachydium_simplicifolium	2
Trachydium_souliei	2
Trachydium_subnudum	2
Trachydium_variabile	1
Trachyspermum_ammi	3
Trachyspermum_anethifolium	3
Trachyspermum_microcarpum	3
Trachyspermum_paktianum	3
Trachyspermum_papillare	4
Trachyspermum_roxburghianum	3
Trepocarpus_aethusae	1
Trigonosciadium_brachytaenium	2
Trigonosciadium_lasiocarpum	1
Trigonosciadium_viscidulum	2
Trinia_hispida	10
Trocdaris_verticillatum	1
Trochiscanthes_nodiflora	1
Turgenia_latifolia	1
Turgenia_lisaeoides	1
Vanasushava_pedata	1
Vesper_bulbosus	1
Vesper_macrorhizus	2
Vesper_multinervatus	2
Vesper_purpurascens	1
Vicatia_atrosanguinea	1
Vicatia_bipinnata	1
Vicatia_coniifolia	1
Villarrealia_calcicola	1
Visnaga_daucoides	2
Xyloselinum_laoticum	2
Xyloselinum_leonidii	1
Yabea_microcarpa	1
Zizia_aptera	1
Zizia_aurea	2
Zosima_absinthifolia	1
Zosima_korovinii	1
Zosima_orientalis	1
Zosima_radians	1

## Sheet: Richness (BAMM)
Baczyński et al.—American Journal of Botany 2021—Appendix S7
Appendix S7. Information about species richness provided for MEDUSA (A) or BAMM (B), calculations of sampling fraction for trait-dependent analyses (C) and data about apioid biodiversity according to Plants of the World Online (POWO) (D).
Appendix S7B. Species richness calculations for BAMM analyses
Taxon	Richness
Aciphylla_aurea	0.333333
Aciphylla_congesta	0.5
Aciphylla_crenulata	0.333333
Aciphylla_crosby-smithii	0.5
Aciphylla_dieffenbachii	0.333333
Aciphylla_dissecta	0.5
Aciphylla_glacialis	0.5
Aciphylla_horrida	0.333333
Aciphylla_kirkii	0.5
Aciphylla_leighii	0.333333
Aciphylla_lyallii	0.5
Aciphylla_monroi	0.5
Aciphylla_pinnatifida	0.333333
Aciphylla_simplex	0.5
Aciphylla_simplicifolia	0.5
Aciphylla_squarrosa	0.333333
Aciphylla_subflabellata	0.5
Aciphylla_traillii	0.333333
Aciphylla_traversii	0.5
Acronema_astrantiifolium	0.111111
Acronema_muscicola	0.111111
Acronema_paniculatum	0.111111
Acronema_schneideri	0.125
Aegokeras_caespitosa	1
Aegopodium_alpestre	1
Aegopodium_decumbens	1
Aegopodium_handelii	1
Aegopodium_kashmiricum	1
Aegopodium_komarovii	0.5
Aegopodium_latifolium	1
Aegopodium_podagraria	1
Aegopodium_tadshikorum	0.5
Aegopodium_tribracteolatum	1
Aethusa_cynapium	1
Afroligusticum_aculeolatum	0.333333
Afroligusticum_elgonense	0.333333
Afroligusticum_elliotii	0.5
Afroligusticum_petitianum	0.333333
Afroligusticum_piovanii	0.333333
Afrosciadium_magalismontanum	0.0555556
Agrocharis_gracilis	1
Aletes_acaulis	1
Aletes_humilis	1
Aletes_macdougalii	1
Alococarpum_erianthum	1
Ammi_huntii	1
Ammi_majus	1
Ammi_seubertianum	1
Ammi_trifoliatum	1
Ammodaucus_leucotrichus	1
Ammoides_pusilla	0.333333
Anethum_graveolens	0.5
Angelica_acutiloba	0.5
Angelica_ampla	0.5
Angelica_amurensis	0.5
Angelica_anomala	0.5
Angelica_apaensis	0.5
Angelica_archangelica	0.5
Angelica_arguta	0.5
Angelica_baizhioides	0.5
Angelica_balangshanensis	0.5
Angelica_biserrata	0.5
Angelica_brevicaulis	0.5
Angelica_breweri	0.5
Angelica_capitellata	0.5
Angelica_cartilaginomarginata	0.5
Angelica_czernaevia	0.5
Angelica_dabashanensis	0.5
Angelica_dahurica	0.5
Angelica_decurrens	0.5
Angelica_decursiva	1
Angelica_dielsii	0.5
Angelica_duclouxii	0.5
Angelica_fargesii	1
Angelica_furcijuga	0.5
Angelica_genuflexa	0.5
Angelica_gigas	1
Angelica_grayi	0.5
Angelica_hirsutiflora	0.5
Angelica_japonica	1
Angelica_kangdingensis	0.5
Angelica_keiskei	0.5
Angelica_laxifoliata	1
Angelica_lignescens	0.5
Angelica_likiangensis	0.5
Angelica_longicaudata	1
Angelica_longipes	0.5
Angelica_lucida	0.5
Angelica_maowenensis	1
Angelica_megaphylla	0.5
Angelica_morii	1
Angelica_nitida	0.5
Angelica_omeiensis	1
Angelica_oncosepala	0.5
Angelica_paeoniifolia	0.5
Angelica_polymorpha	1
Angelica_porphyrocaulis	0.5
Angelica_pseudoselinum	0.5
Angelica_pubescens	1
Angelica_purpureifolia	0.5
Angelica_pyrenaea	1
Angelica_roseana	0.5
Angelica_sachalinensis	0.5
Angelica_saxatilis	1
Angelica_shikokiana	0.5
Angelica_sinensis	0.5
Angelica_songpanensis	1
Angelica_stenoloba	0.5
Angelica_sylvestris	0.5
Angelica_tianmuensis	1
Angelica_tsinlingensis	0.5
Angelica_ursina	1
Angelica_valida	0.5
Anginon_difforme	1
Anginon_fruticosum	1
Anginon_intermedium	1
Anginon_jaarsveldii	1
Anginon_paniculatum	1
Anginon_pumilum	1
Anginon_rugosum	1
Anginon_swellendamense	1
Anginon_tenuior	1
Anginon_verticillatum	1
Anisosciadium_orientale	0.333333
Anisotome_aromatica	0.333333
Anisotome_deltoidea	0.333333
Anisotome_filifolia	0.25
Anisotome_haastii	0.25
Anisotome_procumbens	0.333333
Annesorhiza_altiscapa	0.25
Annesorhiza_fibrosa	0.333333
Annesorhiza_filicaulis	0.25
Annesorhiza_latifolia	0.333333
Annesorhiza_macrocarpa	0.25
Anthriscus_caucalis	0.5
Anthriscus_cerefolium	0.5
Anthriscus_kotschyi	1
Anthriscus_lamprocarpa	0.5
Anthriscus_nitida	0.5
Anthriscus_schmalhausenii	1
Anthriscus_sylvestris	0.5
Anthriscus_velutina	1
Aphanopleura_capillifolia	0.2
Apiastrum_angustifolium	1
Apium_annuum	1
Apium_australe	1
Apium_chilense	1
Apium_commersonii	1
Apium_fernandezianum	1
Apium_filiforme	1
Apium_graveolens	1
Apium_insulare	1
Apium_panul	1
Apium_prostratum	1
Arafoe_aromatica	1
Arcuatopterus_harae	0.333333
Arcuatopterus_thalictroideus	0.5
Arracacia_aegopodioides	1
Arracacia_andina	0.5
Arracacia_anomala	0.5
Arracacia_atropurpurea	1
Arracacia_bracteata	1
Arracacia_brandegei	0.5
Arracacia_compacta	1
Arracacia_donnell-smithii	0.5
Arracacia_ebracteata	0.5
Arracacia_edulis	1
Arracacia_elata	1
Arracacia_equatorialis	0.5
Arracacia_filipes	0.5
Arracacia_fruticosa	1
Arracacia_hemsleyana	0.5
Arracacia_hintonii	1
Arracacia_longipedunculata	0.5
Arracacia_macvaughii	1
Arracacia_molseedii	0.5
Arracacia_moschata	0.5
Arracacia_nelsonii	0.5
Arracacia_pringlei	1
Arracacia_quadrifida	0.5
Arracacia_rigida	1
Arracacia_ternata	1
Arracacia_vaginata	0.5
Arracacia_xanthorrhiza	0.5
Artedia_squamata	1
Astomaea_seselifolia	0.5
Astrodaucus_littoralis	0.5
Astrodaucus_orientalis	1
Astydamia_latifolia	1
Athamanta_cervariifolia	0.5
Athamanta_cretensis	0.5
Athamanta_montana	0.5
Athamanta_sicula	0.5
Athamanta_turbith	0.333333
Atrema_americanum	1
Aulacospermum_popovii	0.2
Aulacospermum_simplex	0.2
Aulacospermum_turkestanicum	0.2
Autumnalia_botschantzevii	1
Autumnalia_innopinata	1
Azilia_eryngioides	1
Berula_bracteata	1
Berula_burchellii	1
Berula_erecta	1
Berula_imbricata	1
Berula_incisa	1
Berula_repanda	1
Berula_thunbergii	1
Bifora_radians	1
Bifora_testiculata	1
Bilacunaria_aksekiensis	1
Bilacunaria_boissieri	1
Bilacunaria_caspia	1
Bilacunaria_microcarpa	1
Bilacunaria_scabra	1
Billburttia_capensoides	1
Billburttia_vaginoides	1
Bubon_macedonicum	1
Bunium_allioides	1
Bunium_alpinum	0.5
Bunium_avromanum	1
Bunium_bulbocastanum	0.5
Bunium_capillifolium	1
Bunium_cornigerum	0.5
Bunium_corydalinum	0.5
Bunium_elegans	0.5
Bunium_fallax	1
Bunium_ferulaceum	0.5
Bunium_incrassatum	1
Bunium_mauritanicum	0.5
Bunium_microcarpum	0.5
Bunium_pachypodum	0.5
Bunium_paucifolium	0.5
Bunium_pinnatifolium	1
Bunium_rectangulum	0.5
Bunium_scabrellum	1
Bunium_simplex	0.5
Bunium_verruculosum	1
Bupleurum_acutifolium	0.333333
Bupleurum_alatum	0.333333
Bupleurum_album	0.333333
Bupleurum_americanum	0.333333
Bupleurum_amplexicaule	0.333333
Bupleurum_angulosum	0.333333
Bupleurum_angustissimum	0.333333
Bupleurum_baimaense	0.333333
Bupleurum_balansae	0.333333
Bupleurum_barceloi	0.333333
Bupleurum_benoistii	0.333333
Bupleurum_bicaule	0.333333
Bupleurum_candollei	0.333333
Bupleurum_canescens	0.333333
Bupleurum_chaishoui	0.333333
Bupleurum_chinense	0.333333
Bupleurum_commelynoideum	0.333333
Bupleurum_condensatum	0.333333
Bupleurum_dalhousieanum	0.333333
Bupleurum_densiflorum	0.333333
Bupleurum_dielsianum	0.333333
Bupleurum_dumosum	0.333333
Bupleurum_euphorbioides	0.333333
Bupleurum_falcatum	0.333333
Bupleurum_fruticosum	0.333333
Bupleurum_gerardii	0.5
Bupleurum_gibraltaricum	0.333333
Bupleurum_gracilipes	0.333333
Bupleurum_gracillimum	0.333333
Bupleurum_hamiltonii	0.333333
Bupleurum_kaoi	0.333333
Bupleurum_komarovianum	0.333333
Bupleurum_krylovianum	0.333333
Bupleurum_kunmingense	0.333333
Bupleurum_kweichowense	0.333333
Bupleurum_lateriflorum	0.333333
Bupleurum_latissimum	0.333333
Bupleurum_longicaule	0.333333
Bupleurum_longifolium	0.333333
Bupleurum_longiradiatum	0.333333
Bupleurum_luxiense	0.333333
Bupleurum_malconense	0.333333
Bupleurum_marginatum	0.333333
Bupleurum_microcephalum	0.333333
Bupleurum_montanum	0.333333
Bupleurum_multinerve	0.333333
Bupleurum_mundtii	0.333333
Bupleurum_oligactis	0.333333
Bupleurum_petiolulatum	0.333333
Bupleurum_polyclonum	0.333333
Bupleurum_praealtum	0.333333
Bupleurum_pusillum	0.333333
Bupleurum_ranunculoides	0.333333
Bupleurum_rockii	0.333333
Bupleurum_rotundifolium	0.5
Bupleurum_salicifolium	0.333333
Bupleurum_scorzonerifolium	0.333333
Bupleurum_semicompositum	0.333333
Bupleurum_sibiricum	0.333333
Bupleurum_sikangense	0.333333
Bupleurum_smithii	0.333333
Bupleurum_stellatum	0.5
Bupleurum_stenophyllum	0.333333
Bupleurum_subovatum	0.333333
Bupleurum_subspinosum	0.333333
Bupleurum_tenuissimum	0.333333
Bupleurum_thianschanicum	0.333333
Bupleurum_triradiatum	0.5
Bupleurum_wenchuanense	0.333333
Bupleurum_yinchowense	0.333333
Bupleurum_yunnanense	0.333333
Cachrys_crassiloba	1
Cachrys_cristata	0.5
Cachrys_libanotis	1
Cachrys_pungens	1
Cachrys_sicula	1
Calyptrosciadium_polycladum	0.5
Canaria_tortuosa	1
Capnophyllum_africanum	1
Capnophyllum_leiocarpon	1
Capnophyllum_lutzeyeri	1
Capnophyllum_macrocarpum	1
Caropsis_verticillatoinundata	1
Carum_apuanum	0.5
Carum_buriaticum	1
Carum_carvi	0.5
Carum_caucasicum	0.5
Carum_depressum	0.5
Carum_furcatum	1
Carum_grossheimii	0.5
Carum_heldreichii	0.5
Carum_meifolium	0.5
Carum_multiflorum	1
Carum_porphyrocoleon	0.5
Carum_rupicola	0.5
Caucalis_platycarpos	1
Cenolophium_denudatum	1
Cervaria_caucasica	0.333333
Cervaria_cervariifolia	0.25
Cervaria_rivini	0.333333
Chaerophyllum_aksekiense	0.5
Chaerophyllum_andicola	1
Chaerophyllum_angelicifolium	0.5
Chaerophyllum_argenteum	1
Chaerophyllum_aromaticum	1
Chaerophyllum_astrantiae	0.5
Chaerophyllum_atlanticum	1
Chaerophyllum_aureum	0.5
Chaerophyllum_australianum	1
Chaerophyllum_azoricum	0.5
Chaerophyllum_borneense	1
Chaerophyllum_borodinii	0.5
Chaerophyllum_brevipes	1
Chaerophyllum_bulbosum	0.5
Chaerophyllum_byzantinum	1
Chaerophyllum_colensoi	0.5
Chaerophyllum_coloratum	1
Chaerophyllum_creticum	0.5
Chaerophyllum_crinitum	1
Chaerophyllum_eriopodum	1
Chaerophyllum_gunnii	0.5
Chaerophyllum_heldreichii	0.5
Chaerophyllum_hirsutum	1
Chaerophyllum_humile	0.5
Chaerophyllum_involucratum	0.5
Chaerophyllum_khorossanicum	0.5
Chaerophyllum_libanoticum	0.5
Chaerophyllum_lineare	0.5
Chaerophyllum_macropodum	1
Chaerophyllum_macrospermum	1
Chaerophyllum_magellense	0.5
Chaerophyllum_meyeri	1
Chaerophyllum_nanhuense	1
Chaerophyllum_nivale	0.5
Chaerophyllum_nodosum	1
Chaerophyllum_papuanum	1
Chaerophyllum_prescottii	0.5
Chaerophyllum_procumbens	1
Chaerophyllum_reflexum	0.5
Chaerophyllum_roseum	1
Chaerophyllum_rubellum	0.5
Chaerophyllum_syriacum	1
Chaerophyllum_tainturieri	0.5
Chaerophyllum_taiwanianum	1
Chaerophyllum_temulum	1
Chaerophyllum_villarsii	0.5
Chaerophyllum_villosum	1
Chamaesciadium_acaule	1
Chamaesium_paradoxum	0.333333
Chamaesium_thalictrifolium	0.25
Chamaesium_wolffianum	0.333333
Chamarea_capensis	0.5
Chamarea_gracillima	1
Chamarea_snijmaniae	0.5
Changium_smyrnioides	0.5
Choritaenia_capensis	1
Chuanminshen_violaceum	1
Chymsydia_agasylloides	0.5
Cicuta_bulbifera	1
Cicuta_douglasii	0.5
Cicuta_virosa	1
Cnidium_dauricum	0.333333
Cnidium_monnieri	0.25
Coaxana_bambusioides	1
Coaxana_purpurea	1
Conioselinum_pacificum	0.2
Conioselinum_scopulorum	0.2
Conioselinum_tataricum	0.166667
Conium_chaerophylloides	1
Conium_divaricatum	0.5
Conium_maculatum	0.5
Conium_sphaerocarpum	1
Conopodium_arvense	1
Conopodium_bunioides	0.5
Conopodium_glaberrimum	0.5
Conopodium_majus	1
Conopodium_pyrenaeum	1
Conopodium_thalictrifolium	1
Coriandrum_sativum	1
Coriandrum_tordylium	1
Cortia_depressa	0.25
Cortiella_caespitosa	0.25
Cotopaxia_asplundii	0.5
Coulterophytum_laxum	0.5
Coulterophytum_pubescens	0.5
Crithmum_maritimum	1
Cryptotaenia_africana	1
Cryptotaenia_calycina	1
Cryptotaenia_canadensis	1
Cryptotaenia_flahaultii	1
Cryptotaenia_japonica	1
Cryptotaenia_thomasii	1
Cuminum_cyminum	0.5
Cuminum_setifolium	0.5
Cyclorhiza_peucedanifolia	1
Cyclorhiza_waltonii	1
Cyclospermum_leptophyllum	0.333333
Cymbocarpum_alinihatii	1
Cymbocarpum_anethoides	1
Cymbocarpum_erythraeum	1
Cymbocarpum_marginatum	1
Cymbocarpum_wiedemannii	1
Cymopterus_aboriginum	1
Cymopterus_anisatus	1
Cymopterus_basalticus	1
Cymopterus_beckii	1
Cymopterus_breviradiatus	1
Cymopterus_cinerarius	1
Cymopterus_corrugatus	1
Cymopterus_coulteri	1
Cymopterus_davidsonii	1
Cymopterus_davisii	1
Cymopterus_deserticola	1
Cymopterus_douglassii	1
Cymopterus_duchesnensis	1
Cymopterus_evertii	1
Cymopterus_filifolius	1
Cymopterus_gilmanii	1
Cymopterus_glaucus	1
Cymopterus_globosus	1
Cymopterus_goodrichii	1
Cymopterus_ibapensis	1
Cymopterus_jonesii	1
Cymopterus_lapidosus	1
Cymopterus_longilobus	1
Cymopterus_longipes	1
Cymopterus_minimus	1
Cymopterus_newberryi	1
Cymopterus_nivalis	1
Cymopterus_purpureus	1
Cymopterus_ripleyi	1
Cymopterus_rosei	1
Cymopterus_sessiliflorus	1
Cymopterus_williamsii	1
Cynorhiza_typica	0.333333
Cynosciadium_digitatum	1
Dasispermum_capense	1
Dasispermum_hispidum	1
Dasispermum_humile	1
Dasispermum_suffruticosum	0.5
Dasispermum_tenue	0.5
Daucosma_laciniata	1
Daucus_annuus	1
Daucus_arcanus	1
Daucus_aureus	1
Daucus_biseriatus	1
Daucus_broteri	0.5
Daucus_carota	0.5
Daucus_conchitae	1
Daucus_crinitus	1
Daucus_decipiens	1
Daucus_dellacellae	1
Daucus_durieua	1
Daucus_edulis	1
Daucus_elegans	1
Daucus_glochidiatus	1
Daucus_gracilis	0.5
Daucus_guttatus	1
Daucus_incognitus	1
Daucus_insularis	1
Daucus_involucratus	0.5
Daucus_littoralis	1
Daucus_mauritii	1
Daucus_melananthos	1
Daucus_minusculus	1
Daucus_mirabilis	1
Daucus_montanus	1
Daucus_muricatus	0.5
Daucus_pedunculatus	1
Daucus_pumilus	1
Daucus_pusillus	1
Daucus_rouyi	0.5
Daucus_sahariensis	1
Daucus_setifolius	0.5
Daucus_syrticus	0.5
Daucus_tenuisectus	0.5
Daucus_tenuissimus	1
Daucus_virgatus	1
Dethawia_splendens	1
Deverra_aphylla	1
Deverra_battandieri	1
Deverra_burchellii	1
Deverra_denudata	1
Deverra_intermedia	1
Deverra_juncea	1
Deverra_scoparia	1
Deverra_tortuosa	1
Deverra_triradiata	1
Dichoropetalum_aromaticum	0.25
Dichoropetalum_carvifolia	0.25
Dichoropetalum_golestanicum	0.25
Dichoropetalum_nebrodense	0.25
Dichoropetalum_palimbioides	0.25
Dichoropetalum_paucijugum	0.25
Dichoropetalum_schottii	0.25
Dichoropetalum_seseloides	0.25
Dicyclophora_persica	1
Diplolophium_somaliense	0.142857
Diplotaenia_cachrydifolia	0.5
Diplotaenia_damavandica	0.5
Diplotaenia_hayri-dumanii	1
Donnellsmithia_ampulliformis	1
Donnellsmithia_biennis	0.5
Donnellsmithia_breedlovei	0.5
Donnellsmithia_cordata	0.5
Donnellsmithia_dissecta	1
Donnellsmithia_guatemalensis	0.5
Donnellsmithia_juncea	0.5
Donnellsmithia_mexicana	0.5
Donnellsmithia_ovata	1
Donnellsmithia_pinnatisecta	1
Donnellsmithia_reticulata	1
Donnellsmithia_serrata	1
Donnellsmithia_ternata	1
Dorema_kopetdaghense	1
Dorema_sabulosum	0.5
Dracosciadium_italae	1
Dracosciadium_saniculifolium	1
Ducrosia_anethifolia	0.5
Ducrosia_assadii	0.5
Ducrosia_flabellifolia	0.5
Echinophora_chrysantha	0.5
Echinophora_orientalis	0.5
Echinophora_platyloba	0.5
Echinophora_tenuifolia	0.333333
Echinophora_tournefortii	0.5
Ekimia_bornmuelleri	1
Ekimia_glauca	1
Ekimia_ozcan-secmenii	1
Ekimia_petrophila	1
Elaeosticta_alaica	1
Elaeosticta_allioides	1
Elaeosticta_bucharica	1
Elaeosticta_conica	1
Elaeosticta_ferganensis	1
Elaeosticta_glaucescens	0.5
Elaeosticta_hirtula	1
Elaeosticta_knorringiana	1
Elaeosticta_korovinii	1
Elaeosticta_lutea	1
Elaeosticta_meifolia	1
Elaeosticta_nodosa	0.5
Elaeosticta_paniculata	1
Elaeosticta_platyphylla	1
Elaeosticta_polycarpa	1
Elaeosticta_samarkandica	1
Elaeosticta_transcaspica	1
Elaeosticta_transitoria	0.5
Elaeosticta_tschimganica	1
Elaeosticta_ugamica	0.5
Elaeosticta_vvedenskyi	1
Eleutherospermum_cicutarium	1
Elwendia_afghanica	0.5
Elwendia_angreni	1
Elwendia_badachschanica	0.5
Elwendia_capusii	0.5
Elwendia_caroides	1
Elwendia_chaerophylloides	1
Elwendia_cylindrica	0.5
Elwendia_fedtschenkoana	1
Elwendia_hissarica	0.5
Elwendia_intermedia	1
Elwendia_latiloba	0.5
Elwendia_longipes	0.5
Elwendia_salsa	0.5
Elwendia_seravschanica	1
Elwendia_setacea	1
Elwendia_stewartiana	0.5
Elwendia_wolffii	0.5
Enantiophylla_heydeana	1
Endressia_castellana	0.5
Eremodaucus_lehmannii	1
Erigenia_bulbosa	1
Exoacantha_heterophylla	1
Ezosciadium_capense	1
Falcaria_falcarioides	1
Falcaria_vulgaris	1
Ferula_akitschkensis	1
Ferula_alliacea	1
Ferula_ammoniacum	0.5
Ferula_anatolica	1
Ferula_angreni	0.5
Ferula_assa-foetida	1
Ferula_aucheri	1
Ferula_badrakema	0.5
Ferula_behboudiana	1
Ferula_blanchei	0.5
Ferula_botschantzevii	1
Ferula_bungeana	0.5
Ferula_candelabrum	0.5
Ferula_canescens	1
Ferula_caspica	0.5
Ferula_clematidifolia	1
Ferula_communis	1
Ferula_coskunii	1
Ferula_costata	0.5
Ferula_czatkalensis	0.5
Ferula_daninii	0.5
Ferula_decurrens	0.5
Ferula_dictyocarpa	0.5
Ferula_dissecta	0.5
Ferula_diversivittata	1
Ferula_downieorum	0.5
Ferula_dshizakensis	1
Ferula_dubjanskyi	1
Ferula_elaeochytris	0.5
Ferula_equisetacea	0.5
Ferula_eugenii	0.5
Ferula_fedoroviorum	0.5
Ferula_fedtschenkoana	1
Ferula_ferganensis	0.5
Ferula_feruloides	1
Ferula_flabelliloba	1
Ferula_foetida	0.5
Ferula_foetidissima	1
Ferula_gabrielii	1
Ferula_ghorana	1
Ferula_gigantea	1
Ferula_glabra	0.5
Ferula_glabrifolia	1
Ferula_glauca	0.5
Ferula_gracilis	0.5
Ferula_grigoriewii	0.5
Ferula_groessingii	0.5
Ferula_gummosa	1
Ferula_gypsacea	1
Ferula_halophila	0.5
Ferula_haussknechtii	1
Ferula_hedgeana	0.5
Ferula_hermonis	1
Ferula_hindukushensis	0.5
Ferula_hirtella	0.5
Ferula_huber-morathii	0.5
Ferula_hyrcana	1
Ferula_iliensis	0.5
Ferula_karakalensis	1
Ferula_karatavica	0.5
Ferula_karategina	0.5
Ferula_karelinii	1
Ferula_kashanica	1
Ferula_kelifi	1
Ferula_kelleri	0.5
Ferula_kingdon-wardii	1
Ferula_kirialovii	1
Ferula_kokanica	0.5
Ferula_kopetdagensis	0.5
Ferula_korshinskyi	1
Ferula_koso-poljanskyi	0.5
Ferula_kuhistanica	1
Ferula_lapidosa	0.5
Ferula_latisecta	1
Ferula_lehmannii	0.5
Ferula_leiophylla	0.5
Ferula_leucographa	1
Ferula_licentiana	1
Ferula_linczevskii	1
Ferula_linkii	1
Ferula_lipskyi	0.5
Ferula_lithophila	0.5
Ferula_litwinowiana	0.5
Ferula_longifolia	1
Ferula_longipedunculata	1
Ferula_longipes	1
Ferula_loscosii	1
Ferula_macrocolea	1
Ferula_marmarica	1
Ferula_mervynii	1
Ferula_michaelii	1
Ferula_microcolea	0.5
Ferula_mikraskythiana	1
Ferula_mogoltavica	1
Ferula_myrioloba	1
Ferula_narthex	1
Ferula_negevensis	1
Ferula_nevskii	1
Ferula_nuda	0.5
Ferula_nuratavica	1
Ferula_olgae	1
Ferula_olivacea	0.5
Ferula_oopoda	0.5
Ferula_orientalis	1
Ferula_ovina	1
Ferula_pallida	1
Ferula_penninervis	1
Ferula_persica	0.5
Ferula_polyantha	1
Ferula_potaninii	1
Ferula_prangifolia	0.5
Ferula_pseudalliacea	1
Ferula_racemosoumbellata	1
Ferula_renardii	1
Ferula_rigidula	1
Ferula_rubricaulis	1
Ferula_rubroarenosa	1
Ferula_rutbaensis	1
Ferula_sadleriana	0.5
Ferula_samarkandica	0.5
Ferula_schtschurowskiana	1
Ferula_seravschanica	0.5
Ferula_serpentinica	1
Ferula_sharifii	0.5
Ferula_sibirica	1
Ferula_sinaica	1
Ferula_songarica	1
Ferula_stenocarpa	1
Ferula_stenoloba	1
Ferula_sumbul	1
Ferula_syreitschikowii	1
Ferula_szowitsiana	1
Ferula_tabasensis	0.5
Ferula_tadshikorum	1
Ferula_talassica	1
Ferula_tatarica	1
Ferula_tenuisecta	1
Ferula_teterrima	1
Ferula_tingitana	1
Ferula_trachelocarpa	0.5
Ferula_trachyphylla	1
Ferula_transiliensis	1
Ferula_tuberifera	1
Ferula_tunetana	1
Ferula_ugamica	1
Ferula_undulata	1
Ferula_varia	1
Ferula_vesceritensis	0.5
Ferula_violacea	1
Ferula_xanthocarpa	1
Ferula_xylorhachis	1
Ferulago_angulata	0.0909091
Ferulago_galbanifera	0.0833333
Ferulago_sandrasica	0.0833333
Ferulago_silaifolia	0.0909091
Ferulopsis_hystrix	0.5
Foeniculum_vulgare	0.333333
Frommia_ceratophylloides	1
Fuernrohria_setifolia	1
Galagania_ferganensis	1
Galagania_fragrantissima	1
Galagania_gracilis	1
Galagania_margiana	1
Galagania_neglecta	1
Galagania_platypoda	1
Galagania_tenuisecta	1
Gasparrinia_peucedanoides	0.2
Geocaryum_macrocarpum	0.5
Gingidia_algens	1
Gingidia_baxterae	0.5
Gingidia_decipiens	0.5
Gingidia_enysii	1
Gingidia_flabellata	1
Gingidia_harveyana	0.5
Gingidia_montana	1
Gingidia_trifoliolata	0.5
Glaucosciadium_cordifolium	1
Glaucosciadium_insigne	1
Glehnia_littoralis	1
Glia_prolifera	0.333333
Glochidotheca_foeniculacea	1
Gongylotaxis_rechingeri	1
Grammosciadium_confertum	1
Grammosciadium_cornutum	1
Grammosciadium_daucoides	1
Grammosciadium_haussknechtii	1
Grammosciadium_macrodon	1
Grammosciadium_platycarpum	1
Grammosciadium_pterocarpum	1
Grammosciadium_scabridum	1
Grammosciadium_schischkinii	1
Halosciastrum_melanotilingia	1
Hansenia_forbesii	1
Hansenia_forrestii	1
Hansenia_mongholica	1
Hansenia_oviformis	1
Hansenia_weberbaueriana	1
Haplosphaera_phaea	0.5
Harbouria_trachypleura	1
Harrysmithia_franchetii	1
Harrysmithia_heterophylla	1
Haussknechtia_elymaitica	1
Hellenocarum_amplifolium	1
Hellenocarum_pisidicum	1
Hellenocarum_strictum	1
Helosciadium_bermejoi	1
Helosciadium_crassipes	1
Helosciadium_inundatum	1
Helosciadium_nodiflorum	1
Helosciadium_repens	1
Heptaptera_anisoptera	0.1
Heracleum_aconitifolium	0.5
Heracleum_afghanicum	0.5
Heracleum_alpinum	0.5
Heracleum_amanum	0.5
Heracleum_anisactis	0.5
Heracleum_antasiaticum	0.5
Heracleum_apiifolium	0.5
Heracleum_argaeum	0.5
Heracleum_asperum	0.5
Heracleum_austriacum	0.5
Heracleum_bhutanicum	0.5
Heracleum_bivittatum	0.5
Heracleum_cachemiricum	0.5
Heracleum_candicans	0.5
Heracleum_carpaticum	0.5
Heracleum_chorodanum	0.5
Heracleum_crenatifolium	0.5
Heracleum_cyclocarpum	0.5
Heracleum_dissectifolium	0.5
Heracleum_dissectum	0.5
Heracleum_elgonense	0.5
Heracleum_fargesii	0.5
Heracleum_forrestii	0.5
Heracleum_franchetii	0.5
Heracleum_freynianum	0.5
Heracleum_grandiflorum	0.5
Heracleum_grossheimii	0.5
Heracleum_henryi	0.5
Heracleum_hookerianum	0.5
Heracleum_inexpectatum	0.5
Heracleum_kingdonii	0.5
Heracleum_lasiopetalum	0.5
Heracleum_lehmannianum	0.5
Heracleum_leskovii	0.5
Heracleum_ligusticifolium	0.5
Heracleum_mantegazzianum	0.5
Heracleum_marashicum	1
Heracleum_maximum	0.5
Heracleum_millefolium	0.5
Heracleum_minimum	0.5
Heracleum_moellendorffii	0.5
Heracleum_nyalamense	0.5
Heracleum_obtusifolium	0.5
Heracleum_olgae	0.5
Heracleum_oreocharis	1
Heracleum_orphanidis	0.5
Heracleum_osseticum	0.5
Heracleum_paphlagonicum	0.5
Heracleum_pastinaca	0.5
Heracleum_pastinacifolium	0.5
Heracleum_persicum	0.5
Heracleum_peshmenianum	1
Heracleum_platytaenium	0.5
Heracleum_ponticum	0.5
Heracleum_pubescens	1
Heracleum_rapula	0.5
Heracleum_raweanum	0.5
Heracleum_rechingeri	0.5
Heracleum_rigens	1
Heracleum_roseum	0.5
Heracleum_scabridum	0.5
Heracleum_scabrum	1
Heracleum_schelkovnikovii	0.5
Heracleum_sosnowskyi	0.5
Heracleum_souliei	0.5
Heracleum_sphondylium	0.5
Heracleum_stenopteroides	1
Heracleum_stenopterum	0.5
Heracleum_subtomentellum	0.5
Heracleum_tiliifolium	0.5
Heracleum_trachyloma	0.5
Heracleum_transcaucasicum	0.5
Heracleum_vicinum	1
Heracleum_wallichii	0.5
Heracleum_wenchuanense	0.5
Heracleum_wolongense	0.5
Heracleum_woodii	0.5
Heracleum_yungningense	1
Heracleum_yunnanense	0.5
Heteromorpha_arborescens	0.5
Heteromorpha_involucrata	0.5
Heteromorpha_papillosa	0.5
Heteromorpha_pubescens	0.5
Hladnikia_pastinacifolia	1
Hyalolaena_bupleuroides	1
Hyalolaena_intermedia	1
Hyalolaena_issykkulensis	0.5
Hyalolaena_jaxartica	0.5
Hyalolaena_lipskyi	1
Hyalolaena_melanorrhiza	1
Hymenidium_amabile	0.25
Hymenidium_apiolens	0.25
Hymenidium_bicolor	0.25
Hymenidium_brunonis	0.333333
Hymenidium_chloroleucum	0.333333
Hymenidium_decurrens	0.333333
Hymenidium_heterosciadium	0.333333
Hymenidium_ladyginii	0.333333
Hymenidium_mieheanum	0.333333
Hymenidium_virgatum	0.25
Hymenidium_wilsonii	0.25
Hymenolaena_badachschanica	1
Hymenolaena_candollei	1
Hymenolaena_nana	0.333333
Hymenolaena_pimpinellifolia	1
Indoschulzia_hameliana	1
Itasina_filifolia	1
Kafirnigania_hissarica	1
Kamelinia_tianschanica	1
Kandaharia_rechingerorum	1
Karatavia_kultiassovii	1
Keraymonia_cortiformis	0.25
Komarovia_anisosperma	1
Korshinskya_olgae	0.25
Kozlovia_capnoides	1
Kozlovia_laseroides	1
Kozlovia_longiloba	1
Kozlovia_paleacea	1
Kundmannia_sicula	0.5
Kuramosciadium_corydalifolium	1
Ladyginia_bucharica	0.333333
Lalldhwojia_acronemifolia	0.5
Lalldhwojia_pastinacifolia	0.5
Laser_affine	1
Laser_archangelica	1
Laser_carduchorum	1
Laser_involucratum	1
Laser_panjutinii	1
Laser_stevenii	1
Laser_trilobum	1
Laserocarpum_pseudomeum	1
Laserpitium_gallicum	1
Laserpitium_halleri	0.5
Laserpitium_krapfii	1
Laserpitium_latifolium	1
Laserpitium_nitidum	1
Laserpitium_peucedanoides	0.5
Lecokia_cretica	1
Ledebouriella_multiflora	1
Lefebvrea_abyssinica	0.25
Lefebvrea_grantii	0.25
Leiotulus_dasyanthus	0.333333
Leiotulus_secacul	0.25
Leutea_avicennae	1
Leutea_cupularis	1
Leutea_elbursensis	1
Leutea_glaucopruinosa	1
Leutea_gracillima	1
Leutea_laseroides	1
Leutea_nematoloba	1
Leutea_petiolaris	1
Leutea_polyscias	1
Leutea_rechingeri	1
Levisticum_officinale	1
Libanotis_abolinii	1
Libanotis_acaulis	1
Libanotis_buchtormensis	1
Libanotis_condensata	1
Libanotis_coreana	1
Libanotis_depressa	1
Libanotis_eriocarpa	1
Libanotis_iliensis	1
Libanotis_incana	1
Libanotis_jinanensis	1
Libanotis_lancifolia	1
Libanotis_lanzhouensis	1
Libanotis_laoshanensis	1
Libanotis_laticalycina	1
Libanotis_pyrenaica	1
Libanotis_schrenkiana	1
Libanotis_seseloides	1
Libanotis_spodotrichoma	1
Libanotis_wannienchun	1
Lichtensteinia_crassijuga	1
Lichtensteinia_globosa	1
Lichtensteinia_interrupta	1
Lichtensteinia_kolbeana	1
Lichtensteinia_lacera	1
Lichtensteinia_latifolia	1
Lichtensteinia_obscura	1
Lichtensteinia_trifida	1
Lignocarpa_diversifolia	0.5
Ligusticopsis_brachyloba	0.0555556
Ligusticum_angelicifolium	1
Ligusticum_canadense	1
Ligusticum_daucoides	1
Ligusticum_delavayi	1
Ligusticum_grayi	0.5
Ligusticum_involucratum	1
Ligusticum_jeholense	0.5
Ligusticum_likiangense	1
Ligusticum_lucidum	1
Ligusticum_mutellinoides	1
Ligusticum_nullivittatum	0.5
Ligusticum_oliverianum	0.5
Ligusticum_physospermifolium	0.5
Ligusticum_porteri	1
Ligusticum_pteridophyllum	0.5
Ligusticum_scapiforme	1
Ligusticum_scoticum	0.5
Ligusticum_tenuissimum	1
Lilaeopsis_brasiliensis	1
Lilaeopsis_brisbanica	0.5
Lilaeopsis_carolinensis	1
Lilaeopsis_chinensis	1
Lilaeopsis_macloviana	1
Lilaeopsis_masonii	1
Lilaeopsis_mauritiana	1
Lilaeopsis_novae-zelandiae	1
Lilaeopsis_occidentalis	0.5
Lilaeopsis_polyantha	1
Lilaeopsis_schaffneriana	1
Limnosciadium_pinnatum	1
Limnosciadium_pumilum	1
Lisaea_heterocarpa	1
Lisaea_papyracea	1
Lisaea_strigosa	1
Lithosciadium_multicaule	0.5
Lomatium_ambiguum	0.5
Lomatium_attenuatum	0.5
Lomatium_bentonitum	0.5
Lomatium_bradshawii	0.5
Lomatium_brandegeei	0.5
Lomatium_brunsfeldianum	0.5
Lomatium_californicum	0.5
Lomatium_canbyi	0.5
Lomatium_columbianum	0.5
Lomatium_cookii	0.5
Lomatium_cous	0.5
Lomatium_cusickii	1
Lomatium_dasycarpum	0.5
Lomatium_dissectum	0.5
Lomatium_donnellii	0.5
Lomatium_eastwoodiae	0.5
Lomatium_foeniculaceum	0.5
Lomatium_geyeri	0.5
Lomatium_gormanii	0.5
Lomatium_graveolens	0.5
Lomatium_grayi	1
Lomatium_hallii	0.5
Lomatium_hambleniae	0.5
Lomatium_hendersonii	0.5
Lomatium_howellii	0.5
Lomatium_idahoense	0.5
Lomatium_junceum	0.5
Lomatium_juniperinum	1
Lomatium_laevigatum	0.5
Lomatium_latilobum	0.5
Lomatium_lithosolamans	0.5
Lomatium_macrocarpum	0.5
Lomatium_minus	0.5
Lomatium_nevadense	1
Lomatium_nudicaule	0.5
Lomatium_nuttallii	0.5
Lomatium_ochoense	0.5
Lomatium_orientale	1
Lomatium_packardiae	0.5
Lomatium_pastorale	0.5
Lomatium_piperi	0.5
Lomatium_planosum	0.5
Lomatium_quintuplex	0.5
Lomatium_ravenii	0.5
Lomatium_rollinsii	0.5
Lomatium_salmoniflorum	0.5
Lomatium_serpentinum	0.5
Lomatium_tamanitchii	1
Lomatium_tenuissimum	0.5
Lomatium_thompsonii	0.5
Lomatium_tuberosum	1
Lomatium_vaginatum	0.5
Lomatium_watsonii	0.5
Magydaris_panacifolia	1
Magydaris_pastinacea	0.5
Malabaila_aucheri	1
Malabaila_involucrata	1
Malabaila_pastinacifolia	1
Mandenovia_komarovii	1
Mathiasella_bupleuroides	1
Mediasia_macrophylla	1
Meeboldia_achilleifolia	1
Meeboldia_yunnanensis	1
Melanosciadium_pimpinelloideum	0.333333
Modesciadium_involucratum	1
Mogoltavia_narynensis	1
Mogoltavia_severtzovii	1
Musineon_divaricatum	1
Musineon_lineare	0.5
Musineon_tenuifolium	1
Musineon_vaginatum	1
Myrrhidendron_donnell-smithii	1
Myrrhidendron_glaucescens	0.5
Myrrhidendron_maxonii	1
Myrrhidendron_pennellii	1
Myrrhis_odorata	1
Nanobubon_capillaceum	1
Nanobubon_strictum	0.5
Naufraga_balearica	1
Neogoezia_breedlovei	0.5
Neogoezia_gracilipes	0.5
Neogoezia_minor	1
Neonelsonia_acuminata	1
Neoparrya_lithophila	1
Niphogeton_azorelloides	0.5
Niphogeton_chirripoi	0.5
Niphogeton_dissecta	0.5
Niphogeton_glaucescens	0.5
Niphogeton_josei	0.5
Niphogeton_lingula	0.5
Niphogeton_scabra	0.5
Niphogeton_stricta	0.5
Niphogeton_ternata	0.5
Nirarathamnos_asarifolius	1
Nothosmyrnium_japonicum	0.5
Notobubon_capense	1
Notobubon_ferulaceum	1
Notobubon_galbaniopse	1
Notobubon_galbanum	0.5
Notobubon_gummiferum	1
Notobubon_laevigatum	1
Notobubon_pearsonii	1
Notobubon_pungens	0.5
Notobubon_striatum	1
Notobubon_tenuifolium	1
Oedibasis_apiculata	1
Oedibasis_platycarpa	0.5
Oedibasis_tamerlanii	1
Oenanthe_aquatica	0.5
Oenanthe_banatica	1
Oenanthe_benghalensis	1
Oenanthe_crocata	1
Oenanthe_divaricata	1
Oenanthe_fistulosa	0.5
Oenanthe_fluviatilis	1
Oenanthe_foucaudii	1
Oenanthe_hookeri	1
Oenanthe_javanica	1
Oenanthe_lachenalii	1
Oenanthe_linearis	0.5
Oenanthe_lisae	0.5
Oenanthe_mildbraedii	1
Oenanthe_millefolia	1
Oenanthe_montis-khortiati	1
Oenanthe_palustris	1
Oenanthe_peucedanifolia	0.5
Oenanthe_pimpinelloides	1
Oenanthe_procumbens	1
Oenanthe_prolifera	0.5
Oenanthe_sarmentosa	1
Oenanthe_silaifolia	0.5
Oenanthe_thomsonii	0.5
Oenanthe_virgata	1
Opopanax_hispidus	1
Opopanax_persicus	0.5
Opopanax_siifolius	1
Oreocomopsis_stelliphora	0.333333
Oreonana_clementis	1
Oreonana_purpurascens	1
Oreonana_vestita	1
Oreoschimperella_verrucosa	0.333333
Oreoselinum_nigrum	1
Oreoxis_alpina	1
Oreoxis_bakeri	0.5
Oreoxis_trotteri	1
Orlaya_daucoides	1
Orlaya_daucorlaya	1
Orlaya_grandiflora	1
Ormopterum_turcomanicum	0.5
Ormosciadium_aucheri	1
Ormosolenia_alpina	1
Ormosolenia_pisidica	1
Orogenia_fusiformis	1
Orogenia_linearifolia	0.5
Osmorhiza_aristata	1
Osmorhiza_berteroi	1
Osmorhiza_bipatriata	1
Osmorhiza_brachypoda	0.5
Osmorhiza_chilensis	1
Osmorhiza_claytonii	1
Osmorhiza_depauperata	1
Osmorhiza_glabrata	1
Osmorhiza_longistylis	1
Osmorhiza_mexicana	0.5
Osmorhiza_occidentalis	1
Osmorhiza_purpurea	1
Ostericum_citriodorum	0.5
Ostericum_grosseserratum	1
Ostericum_huadongense	0.5
Ostericum_maximowiczii	1
Ostericum_scaberulum	0.5
Ostericum_sieboldii	0.5
Ostericum_viridiflorum	1
Ottoa_oenanthoides	1
Oxypolis_fendleri	1
Oxypolis_occidentalis	1
Oxypolis_rigidior	1
Oxypolis_ternata	1
Pachypleurum_xizangense	0.5
Pancicia_serbica	1
Paraligusticum_discolor	1
Parapimpinella_siifolia	1
Parasilaus_asiaticus	0.5
Pastinaca_armena	0.5
Pastinaca_clausii	0.5
Pastinaca_erzincanensis	0.5
Pastinaca_lucida	0.5
Pastinaca_pimpinellifolia	0.5
Pastinaca_sativa	1
Pastinaca_umbrosa	0.5
Pastinaca_yildizii	0.5
Pastinacopsis_glacialis	1
Perideridia_americana	0.5
Perideridia_bacigalupii	1
Perideridia_californica	1
Perideridia_erythrorhiza	0.5
Perideridia_howellii	1
Perideridia_kelloggii	1
Perideridia_lemmonii	0.5
Perideridia_leptocarpa	1
Perideridia_oregana	0.5
Perideridia_pringlei	1
Perissocoeleum_barclayae	0.25
Petroselinum_crispum	0.5
Peucedanum_ampliatum	0.5
Peucedanum_bourgaei	1
Peucedanum_caespitosum	0.5
Peucedanum_coriaceum	1
Peucedanum_dissolutum	0.5
Peucedanum_elegans	0.5
Peucedanum_falcaria	1
Peucedanum_gallicum	0.5
Peucedanum_guangxiense	1
Peucedanum_hakuunense	1
Peucedanum_harry-smithii	1
Peucedanum_hispanicum	0.5
Peucedanum_japonicum	0.5
Peucedanum_ledebourielloides	1
Peucedanum_litorale	0.5
Peucedanum_longshengense	1
Peucedanum_medicum	0.5
Peucedanum_morisonii	1
Peucedanum_multivittatum	0.5
Peucedanum_officinale	0.5
Peucedanum_ostruthium	0.5
Peucedanum_parkinsonii	0.5
Peucedanum_praeruptorum	0.5
Peucedanum_rubricaule	0.5
Peucedanum_ruthenicum	0.5
Peucedanum_sandwicense	0.5
Peucedanum_siamicum	1
Peucedanum_songpanense	1
Peucedanum_terebinthaceum	0.5
Peucedanum_turgeniifolium	0.5
Peucedanum_urbanii	1
Peucedanum_wawrae	0.5
Peucedanum_wulongense	0.5
Phellolophium_madagascariense	1
Phlojodicarpus_popovii	0.333333
Physospermopsis_delavayi	0.5
Physospermopsis_kingdon-wardii	0.5
Physospermopsis_muliensis	1
Physospermopsis_rubrinervis	0.5
Physospermopsis_shaniana	1
Physospermum_cornubiense	0.5
Pimpinella_acuminata	0.5
Pimpinella_affinis	0.5
Pimpinella_alismatifolia	0.5
Pimpinella_anisetum	0.5
Pimpinella_anisum	0.333333
Pimpinella_armena	0.5
Pimpinella_aromatica	0.5
Pimpinella_aurea	0.333333
Pimpinella_austriaca	0.5
Pimpinella_betsileensis	0.333333
Pimpinella_buchananii	0.333333
Pimpinella_caffra	0.333333
Pimpinella_candolleana	0.5
Pimpinella_caudata	0.5
Pimpinella_chungdienensis	0.5
Pimpinella_coriacea	0.333333
Pimpinella_corymbosa	0.5
Pimpinella_diversifolia	0.5
Pimpinella_eriocarpa	0.333333
Pimpinella_espanensis	0.5
Pimpinella_fargesii	0.5
Pimpinella_favifolia	0.333333
Pimpinella_flabellifolia	0.5
Pimpinella_flaccida	0.5
Pimpinella_henryi	0.333333
Pimpinella_hirtella	0.333333
Pimpinella_huillensis	0.333333
Pimpinella_isaurica	0.5
Pimpinella_khayyamii	0.5
Pimpinella_kingdon-wardii	0.5
Pimpinella_kotschyana	0.333333
Pimpinella_krookii	0.5
Pimpinella_kyimbilaensis	0.333333
Pimpinella_lutea	0.5
Pimpinella_major	0.333333
Pimpinella_niitakayamensis	0.5
Pimpinella_nudicaulis	0.333333
Pimpinella_oliverioides	0.5
Pimpinella_olivieri	0.333333
Pimpinella_oreophila	0.5
Pimpinella_paucidentata	0.333333
Pimpinella_peregrina	0.333333
Pimpinella_perrieri	0.5
Pimpinella_peucedanifolia	0.5
Pimpinella_procumbens	0.333333
Pimpinella_puberula	0.5
Pimpinella_rhodantha	0.333333
Pimpinella_rhomboidea	0.333333
Pimpinella_rigidistyla	0.333333
Pimpinella_rockii	0.5
Pimpinella_rubescens	0.5
Pimpinella_saxifraga	0.333333
Pimpinella_scaberula	0.5
Pimpinella_sintenisii	0.5
Pimpinella_smithii	0.333333
Pimpinella_thellungiana	0.5
Pimpinella_tibetanica	0.5
Pimpinella_transvaalensis	0.5
Pimpinella_trifurcata	0.5
Pimpinella_valleculosa	0.333333
Pimpinella_villosa	0.5
Pimpinella_yunnanensis	0.5
Pinacantha_porandica	1
Pinda_concanensis	1
Pleurospermopsis_sikkimensis	1
Pleurospermum_cristatum	1
Pleurospermum_foetens	1
Pleurospermum_franchetianum	1
Pleurospermum_giraldii	1
Pleurospermum_hookeri	0.5
Pleurospermum_prattii	1
Pleurospermum_uralense	0.5
Pleurospermum_wrightianum	1
Pleurospermum_yunnanense	1
Podistera_eastwoodiae	1
Podistera_macounii	1
Podistera_nevadensis	1
Podistera_yukonensis	1
Polemannia_grossulariifolia	1
Polemannia_montana	1
Polemannia_simplicior	1
Polytaenia_nuttallii	1
Polytaenia_texana	0.5
Polyzygus_tuberosus	1
Postiella_capillifolia	1
Prangos_acaulis	0.5
Prangos_akymatodes	1
Prangos_bucharica	1
Prangos_cachroides	1
Prangos_calligonoides	1
Prangos_crossoptera	1
Prangos_denticulata	1
Prangos_dzhungarica	0.5
Prangos_equisetoides	1
Prangos_fedtschenkoi	0.5
Prangos_ferulacea	0.5
Prangos_gaubae	1
Prangos_goniocarpa	0.5
Prangos_gyrocarpa	1
Prangos_haussknechtii	0.5
Prangos_herderi	0.5
Prangos_heyniae	1
Prangos_hulusii	0.5
Prangos_latiloba	1
Prangos_ledebourii	1
Prangos_lipskyi	1
Prangos_lophoptera	1
Prangos_meliocarpoides	1
Prangos_multicostata	1
Prangos_odontalgica	1
Prangos_ornata	1
Prangos_pabularia	0.5
Prangos_peucedanifolia	1
Prangos_seravschanica	1
Prangos_serpentinica	0.5
Prangos_trifida	1
Prangos_tschimganica	0.5
Prangos_tuberculata	1
Prangos_uechtritzii	0.5
Prangos_uloptera	1
Prionosciadium_acuminatum	1
Prionosciadium_bellii	1
Prionosciadium_cuneatum	0.5
Prionosciadium_dissectum	1
Prionosciadium_diversifolium	1
Prionosciadium_filifolium	1
Prionosciadium_humile	1
Prionosciadium_lilacinum	1
Prionosciadium_linearifolium	1
Prionosciadium_macrophyllum	1
Prionosciadium_madrense	1
Prionosciadium_megacarpum	0.5
Prionosciadium_nelsonii	1
Prionosciadium_saraviki	1
Prionosciadium_serratum	1
Prionosciadium_thapsoides	1
Prionosciadium_townsendii	0.5
Prionosciadium_turneri	1
Psammogeton_canescens	0.333333
Psammogeton_ranunculifolius	0.25
Pseudocarum_eminii	1
Pseudocarum_laxiflorum	1
Pseudocymopterus_longiradiatus	1
Pseudocymopterus_montanus	1
Pseudoridolfia_fennanei	1
Pternopetalum_bipinnatum	1
Pternopetalum_botrychioides	1
Pternopetalum_caespitosum	1
Pternopetalum_cardiocarpum	1
Pternopetalum_davidii	1
Pternopetalum_delavayi	1
Pternopetalum_gracillimum	0.5
Pternopetalum_heterophyllum	1
Pternopetalum_latipinnulatum	1
Pternopetalum_leptophyllum	1
Pternopetalum_molle	1
Pternopetalum_monophyllum	1
Pternopetalum_nudicaule	1
Pternopetalum_rosthornii	0.5
Pternopetalum_subalpinum	1
Pternopetalum_tanakae	1
Pternopetalum_trichomanifolium	1
Pternopetalum_vulgare	1
Pterocyclus_angelicoides	0.5
Pterocyclus_rivulorum	0.5
Pteroselinum_austriacum	0.2
Pteroselinum_rablense	0.166667
Pteryxia_hendersonii	1
Pteryxia_petraea	1
Ptilimnium_ahlesii	0.5
Ptilimnium_capillaceum	1
Ptilimnium_nuttallii	0.5
Pycnocycla_aucheriana	0.0666667
Pyramidoptera_cabulica	1
Rhabdosciadium_anatolyi	1
Rhabdosciadium_aucheri	1
Rhabdosciadium_microcalycinum	1
Rhabdosciadium_oligocarpum	1
Rhabdosciadium_petiolare	1
Rhabdosciadium_straussii	1
Rhabdosciadium_urusakii	1
Rhodosciadium_argutum	1
Rhodosciadium_diffusum	1
Rhodosciadium_dissectum	1
Rhodosciadium_glaucum	1
Rhodosciadium_longipes	0.5
Rhodosciadium_macvaughiae	1
Rhodosciadium_montanum	1
Rhodosciadium_nelsonii	1
Rhodosciadium_nudicaule	1
Rhodosciadium_pringlei	1
Rhodosciadium_purpureum	0.5
Rhodosciadium_tolucense	1
Rhodosciadium_tuberosum	1
Ridolfia_segetum	1
Rivasmartinezia_vazquezii	0.5
Rughidia_cordata	1
Rughidia_milleri	1
Rumia_crithmifolia	1
Rupiphila_tachiroei	1
Saposhnikovia_divaricata	1
Scaligeria_alziarii	1
Scaligeria_halophila	0.5
Scaligeria_moreana	1
Scaligeria_napiformis	0.5
Scandia_geniculata	1
Scandia_rosifolia	1
Scandix_australis	0.5
Scandix_balansae	0.5
Scandix_iberica	0.333333
Scandix_pecten-veneris	0.5
Scandix_stellata	0.5
Scaraboides_manningii	1
Schoenoselinum_foeniculoides	1
Schrenkia_congesta	1
Schrenkia_fasciculata	1
Schrenkia_golickeana	1
Schrenkia_hebecarpa	1
Schrenkia_involucrata	1
Schrenkia_kultiassovii	1
Schrenkia_papillaris	1
Schrenkia_pulverulenta	1
Schrenkia_pungens	1
Schrenkia_turkestanica	1
Schrenkia_ugamica	1
Schrenkia_vaginata	1
Schtschurowskia_margaritae	1
Schtschurowskia_meifolia	1
Schtschurowskia_pentaceros	1
Schulzia_albiflora	1
Schulzia_crinita	1
Schulzia_dissecta	1
Schulzia_prostrata	1
Sclerosciadium_nodiflorum	1
Selinum_broteri	0.5
Selinum_candollei	0.5
Selinum_carvifolia	0.5
Selinum_cryptotaenium	0.5
Selinum_silaifolium	0.333333
Semenovia_alaica	1
Semenovia_bucharica	1
Semenovia_dasycarpa	0.5
Semenovia_dichotoma	1
Semenovia_frigida	1
Semenovia_furcata	0.5
Semenovia_heterodonta	1
Semenovia_lasiocarpa	0.5
Semenovia_malcolmii	1
Semenovia_radiata	0.5
Semenovia_rubtzovii	1
Semenovia_subscaposa	0.5
Semenovia_thomsonii	0.5
Semenovia_tragioides	1
Semenovia_transiliensis	0.5
Semenovia_vaginata	1
Semenovia_zaprjagaevii	1
Seseli_alexeenkoi	0.333333
Seseli_alpinum	0.333333
Seseli_andronakii	0.333333
Seseli_bocconi	0.333333
Seseli_corymbosum	0.333333
Seseli_dichotomum	0.333333
Seseli_diffusum	0.333333
Seseli_farrenyi	0.333333
Seseli_galloprovinciale	0.333333
Seseli_ghafoorianum	0.333333
Seseli_globiferum	0.333333
Seseli_grandivittatum	0.333333
Seseli_gummiferum	0.333333
Seseli_hartvigii	0.333333
Seseli_hippomarathrum	0.333333
Seseli_krylovii	0.333333
Seseli_lehmannii	0.25
Seseli_leptocladum	0.333333
Seseli_libanotis	0.333333
Seseli_mairei	0.333333
Seseli_marashicum	0.333333
Seseli_montanum	0.333333
Seseli_mucronatum	0.333333
Seseli_olivieri	0.333333
Seseli_paphlagonicum	0.333333
Seseli_petraeum	0.333333
Seseli_polyphyllum	0.333333
Seseli_ponticum	0.333333
Seseli_praecox	0.333333
Seseli_resinosum	0.25
Seseli_rhodopeum	0.333333
Seseli_rigidum	0.333333
Seseli_rupicola	0.333333
Seseli_serpentinum	0.333333
Seseli_sibiricum	0.333333
Seseli_squarrulosum	0.333333
Seseli_tortuosum	0.333333
Seseli_transcaucasicum	0.333333
Seselopsis_tianschanica	0.5
Shoshonea_pulvinata	1
Silaum_silaus	1
Siler_montanum	0.25
Sillaphyton_podagraria	1
Silphiodaucus_hispidus	1
Silphiodaucus_prutenicus	1
Sinocarum_coloratum	0.166667
Sinocarum_cruciatum	0.166667
Sinocarum_dolichopodum	0.166667
Sinodielsia_thibetica	1
Sinolimprichtia_alpina	1
Sison_amomum	1
Sison_segetum	1
Sium_heterophyllum	1
Sium_latifolium	1
Sium_medium	1
Sium_ninsi	1
Sium_serra	1
Sium_sisaroideum	1
Sium_suave	1
Sium_tenue	1
Sium_ternifolium	1
Sium_ventricosum	1
Smyrniopsis_aucheri	1
Smyrniopsis_cachroides	0.5
Smyrnium_connatum	1
Smyrnium_cordifolium	1
Smyrnium_creticum	1
Smyrnium_galaticum	1
Smyrnium_olusatrum	1
Smyrnium_rotundifolium	1
Spermolepis_inermis	0.0909091
Sphaenolobium_coriaceum	1
Sphaenolobium_tianschanicum	0.5
Sphallerocarpus_gracilis	1
Spiroceratium_bicknellii	1
Spuriopimpinella_arguta	1
Spuriopimpinella_brachycarpa	0.5
Spuriopimpinella_calycina	1
Spuriopimpinella_nikoensis	0.5
Stenosemis_angustifolia	1
Stenosemis_caffra	1
Stoibrax_dichotomum	0.5
Stoibrax_pomelianum	1
Symphyoloma_graveolens	1
Synelcosciadium_carmeli	1
Szovitsia_callicarpa	1
Taenidia_integerrima	0.5
Taeniopetalum_arenarium	1
Taeniopetalum_neumayeri	1
Tamamschjanella_cruciata	1
Tamamschjanella_rubella	1
Tauschia_arguta	0.142857
Tauschia_glauca	0.142857
Tauschia_kelloggii	0.142857
Tauschia_parishii	0.142857
Tauschia_texana	0.142857
Tetrataenium_candolleanum	0.333333
Tetrataenium_canescens	0.333333
Tetrataenium_cardiocarpum	0.333333
Tetrataenium_lallii	0.333333
Tetrataenium_nepalense	0.5
Tetrataenium_pinnatum	0.333333
Tetrataenium_sublineare	0.333333
Thapsia_asclepium	1
Thapsia_eliasii	0.5
Thapsia_garganica	1
Thapsia_gummifera	0.5
Thapsia_gymnesica	1
Thapsia_maxima	1
Thapsia_meoides	1
Thapsia_minor	0.5
Thapsia_nestleri	1
Thapsia_platycarpa	0.5
Thapsia_scabra	0.5
Thapsia_smittii	0.5
Thapsia_tenuifolia	1
Thapsia_thapsioides	0.5
Thapsia_transtagana	1
Thapsia_villosa	1
Thaspium_barbinode	1
Thaspium_pinnatifidum	1
Thaspium_trifoliatum	0.5
Thysselinum_lancifolium	1
Thysselinum_palustre	1
Tiedemannia_canbyi	1
Tiedemannia_filiformis	1
Tilingia_ajanensis	0.5
Todaroa_aurea	1
Tommasinia_altissima	1
Tongoloa_elata	0.333333
Tongoloa_gracilis	0.333333
Tongoloa_loloensis	0.333333
Tongoloa_silaifolia	0.333333
Tongoloa_tenuifolia	0.333333
Tordyliopsis_brunonis	1
Tordylium_apulum	0.2
Tordylium_elegans	0.2
Tordylium_maximum	0.2
Tordylium_trachycarpum	0.2
Torilis_arvensis	0.5
Torilis_elongata	1
Torilis_japonica	0.5
Torilis_leptophylla	0.5
Torilis_nodosa	0.5
Torilis_scabra	1
Torilis_tenella	0.5
Torilis_trichosperma	0.5
Trachydium_involucellatum	0.5
Trachydium_kopetdaghense	0.5
Trachydium_pauciradiatum	1
Trachydium_simplicifolium	0.5
Trachydium_souliei	0.5
Trachydium_subnudum	0.5
Trachydium_variabile	1
Trachyspermum_ammi	0.333333
Trachyspermum_anethifolium	0.333333
Trachyspermum_microcarpum	0.333333
Trachyspermum_paktianum	0.333333
Trachyspermum_papillare	0.25
Trachyspermum_roxburghianum	0.333333
Trepocarpus_aethusae	1
Trigonosciadium_brachytaenium	0.5
Trigonosciadium_lasiocarpum	1
Trigonosciadium_viscidulum	0.5
Trinia_hispida	0.1
Trocdaris_verticillatum	1
Trochiscanthes_nodiflora	1
Turgenia_latifolia	1
Turgenia_lisaeoides	1
Vanasushava_pedata	1
Vesper_bulbosus	1
Vesper_macrorhizus	0.5
Vesper_multinervatus	0.5
Vesper_purpurascens	1
Vicatia_atrosanguinea	1
Vicatia_bipinnata	1
Vicatia_coniifolia	1
Villarrealia_calcicola	1
Visnaga_daucoides	0.5
Xyloselinum_laoticum	0.5
Xyloselinum_leonidii	1
Yabea_microcarpa	1
Zizia_aptera	1
Zizia_aurea	0.5
Zosima_absinthifolia	1
Zosima_korovinii	1
Zosima_orientalis	1
Zosima_radians	1

## Sheet: Sampling fraction (DIVERSITREE)
Baczyński et al.—American Journal of Botany 2021—Appendix S7
Appendix S7. Information about species richness provided for MEDUSA (A) or BAMM (B), calculations of sampling fraction for trait-dependent analyses (C) and data about apioid biodiversity according to Plants of the World Online (POWO) (D).
Appendix S7C. Sampling fraction caluclations for trait-dependent diversification analyses
Genus	with ray flowers	without ray flowers	total species/genus	estimated number of species with ray flowers		Genus	with hyperfloral pseudanthia	without hyperfloral pseudanthia	total species/genus	estimated number of species with hyperfloral pseudanthia		Genus	without pseudocorollas	with pseudocorollas	total species/genus	estimated number of species without pseudocorollas
Anisosciadium	1	0	3	3		Bupleurum	17	29	209	77.2391		Aciphylla	1	0	46	46
Angelica	2	32	106	6.23529		Chaerophyllum	7	26	70	14.8485		Acronema	3	0	35	35
Artedia	1	0	1	1		Hyalolaena	3	0	8	8		Aegopodium	5	0	11	11
Astrodaucus	2	0	3	3		Hymenidium	2	3	37	14.8		Aethusa	1	0	1	1
Bifora	2	0	2	2		Hymenolaena	3	0	3	3		Afroligusticum	1	0	14	14
Caucalis	1	0	1	1		Physospermopsis	2	4	8	2.66667		Aletes	2	0	3	3
Chaerophyllum	3	30	70	6.36364		Pleurospermum	4	4	10	5		Alococarpum	1	0	1	1
Coriandrum	2	0	2	2		Trachydium	1	3	4	1		Ammi	1	0	4	4
Daucus	7	5	45	26.25		Vesper	4	0	4	4		Ammoides	1	0	3	3
Echinophora	5	0	11	11								Anethum	1	0	2	2
Dicyclophora	1	0	1	1								Angelica	32	2	106	99.7647
Heracleum	48	6	149	132.444								Anginon	9	0	12	12
Lisaea	2	0	3	3			ESTIMATED NUMBER OF SPECIES	SAMPLING FRACTION				Anisosciadium	0	1	3	0
Oenanthe	8	4	33	22		COUNT	130.554	0.369842				Annesorhiza	4	0	18	18
Orlaya	2	0	3	3								Anthriscus	5	0	13	13
Ormosciadium	1	0	1	1								Aphanopleura	1	0	5	5
Pinda	1	0	1	1								Apium	1	0	10	10
Scandix	4	0	11	11								Arcuatopterus	1	0	5	5
Semenovia	9	0	27	27								Arracacia	2	0	42	42
Sphallerocarpus	1	0	1	1								Artedia	0	1	1	0
Tordyliopsis	1	0	1	1								Astrodaucus	0	2	3	0
Tordylium	4	0	20	20								Aulacospermum	1	0	15	15
Turgenia	2	0	2	2								Azilia	1	0	1	1
Tetrataenium	1	0	20	20								Berula	1	0	7	7
Torilis	2	5	14	4								Bifora	0	2	2	0
Trigonosciadium	2	0	6	6								Bunium	10	0	32	32
Vanasushava	1	0	1	1								Bupleurum	17	29	209	77.2391
Zosima	3	0	4	4								Cachrys	3	0	6	6
												Calyptrosciadium	1	0	2	2
												Capnophyllum	4	0	4	4
	ESTIMATED NUMBER OF SPECIES	SAMPLING FRACTION										Caropsis	1	0	1	1
COUNT	322.293	0.369229										Carum	6	0	21	21
												Caucalis	1	0	1	1
												Cenolophium	1	0	1	1
												Cervaria	1	0	11	11
												Chaerophyllum	23	10	70	48.7879
												Chamaesciadium	1	0	1	1
												Chamaesium	3	0	10	10
												Changium	1	0	2	2
												Choritaenia	1	0	1	1
												Chuanminshen	1	0	1	1
												Cicuta	1	0	4	4
												Cnidium	2	0	7	7
												Coaxana	1	0	2	2
												Conium	1	0	6	6
												Conopodium	3	0	8	8
												Coriandrum	0	2	2	0
												Cortia	1	0	4	4
												Cortiella	1	0	4	4
												Cotopaxia	1	0	2	2
												Crithmum	1	0	1	1
												Cryptotaenia	2	0	6	6
												Cuminum	1	0	4	4
												Cyclorhiza	2	0	2	2
												Cyclospermum	1	0	3	3
												Cymbocarpum	4	0	5	5
												Cymopterus	13	0	32	32
												Cynorhiza	1	0	3	3
												Dasispermum	4	0	7	7
												Daucus	7	5	45	26.25
												Dethawia	1	0	1	1
												Deverra	4	0	9	9
												Dichoropetalum	2	0	32	32
												Dicyclophora	0	1	1	0
												Diplolophium	1	0	7	7
												Diplotaenia	2	0	5	5
												Donnellsmithia	3	0	19	19
												Dorema	1	0	1	1
												Ducrosia	3	0	6	6
												Echinophora	0	5	11	0
												Ekimia	3	0	4	4
												Elaeosticta	8	0	25	25
												Eleutherospermum	1	0	1	1
												Endressia	1	0	2	2
												Eremodaucus	1	0	1	1
												Erigenia	1	0	1	1
												Exoacantha	1	0	1	1
												Ezosciadium	1	0	1	1
												Falcaria	1	0	1	1
												Ferula	89	0	210	210
												Ferulago	2	0	46	46
												Foeniculum	1	0	3	3
												Fuernrohria	1	0	1	1
												Galagania	1	0	5	5
												Gingidia	5	0	12	12
												Glehnia	1	0	1	1
												Glia	1	0	3	3
												Grammosciadium	7	0	7	7
												Haplosphaera	1	0	2	2
												Harbouria	1	0	1	1
												Harrysmithia	2	0	2	2
												Haussknechtia	1	0	1	1
												Helosciadium	2	0	5	5
												Heptaptera	1	0	10	10
												Heracleum	48	6	149	132.444
												Heteromorpha	4	0	8	8
												Hladnikia	1	0	1	1
												Hyalolaena	0	3	8	0
												Hymenidium	3	2	41	24.6
												Hymenolaena	0	3	3	0
												Korshinskya	1	0	2	2
												Kozlovia	1	0	4	4
												Kundmannia	1	0	2	2
												Laser	6	0	7	7
												Laserpitium	3	0	8	8
												Lecokia	1	0	1	1
												Ledebouriella	1	0	1	1
												Leiotulus	2	0	7	7
												Leutea	5	0	10	10
												Levisticum	1	0	1	1
												Libanotis	3	0	19	19
												Lichtensteinia	6	0	8	8
												Ligusticopsis	1	0	18	18
												Ligusticum	11	0	25	25
												Lilaeopsis	9	0	13	13
												Lisaea	0	2	3	0
												Lithosciadium	1	0	2	2
												Lomatium	23	0	101	101
												Magydaris	2	0	3	3
												Malabaila	2	0	3	3
												Mediasia	1	0	1	1
												Meeboldia	2	0	2	2
												Melanosciadium	1	0	3	3
												Mogoltavia	1	0	2	2
												Musineon	4	0	5	5
												Myrrhis	1	0	1	1
												Nanobubon	2	0	3	3
												Naufraga	1	0	1	1
												Neoparrya	1	0	1	1
												Niphogeton	2	0	18	18
												Nothosmyrnium	1	0	2	2
												Notobubon	7	0	12	12
												Oedibasis	2	0	4	4
												Oenanthe	4	8	33	11
												Opopanax	2	0	4	4
												Oreonana	3	0	3	3
												Oreoxis	2	0	4	4
												Orlaya	0	2	3	0
												Ormopterum	1	0	2	2
												Ormosciadium	0	1	1	0
												Osmorhiza	1	0	14	14
												Ostericum	5	0	11	11
												Pachypleurum	1	0	2	2
												Pastinaca	4	0	15	15
												Pastinacopsis	1	0	1	1
												Perissocoeleum	1	0	4	4
												Petroselinum	1	0	2	2
												Peucedanum	20	0	54	54
												Physospermopsis	4	2	8	5.33333
												Physospermum	1	0	2	2
												Pimpinella	39	0	151	151
												Pinda	0	1	1	0
												Pleurospermopsis	1	0	1	1
												Pleurospermum	4	4	10	5
												Podistera	1	0	4	4
												Prangos	17	0	47	47
												Prionosciadium	2	0	21	21
												Psammogeton	1	0	7	7
												Pseudocymopterus	1	0	2	2
												Pternopetalum	8	0	20	20
												Pterocyclus	1	0	4	4
												Pteryxia	2	0	3	3
												Ptilimnium	2	0	5	5
												Pycnocycla	1	0	15	15
												Pyramidoptera	1	0	1	1
												Rhabdosciadium	1	0	7	7
												Rhodosciadium	1	0	15	15
												Ridolfia	2	0	1	1
												Rivasmartinezia	1	0	2	2
												Saposhnikovia	1	0	1	1
												Scandix	0	4	11	0
												Scaraboides	1	0	1	1
												Schrenkia	5	0	12	12
												Schtschurowskia	1	0	3	3
												Schulzia	4	0	4	4
												Selinum	1	0	11	11
												Semenovia	0	9	27	0
												Seseli	7	0	119	119
												Seselopsis	1	0	2	2
												Shoshonea	1	0	1	1
												Silaum	1	0	1	1
												Siler	1	0	4	4
												Silphiodaucus	2	0	2	2
												Sinocarum	3	0	18	18
												Sinodielsia	1	0	1	1
												Sinolimprichtia	1	0	1	1
												Sison	1	0	2	2
												Sium	5	0	10	10
												Smyrniopsis	1	0	3	3
												Smyrnium	3	0	7	7
												Sphallerocarpus	0	1	1	0
												Stoibrax	1	0	3	3
												Szovitsia	1	0	1	1
												Tetrataenium	0	1	20	0
												Thapsia	8	0	23	23
												Tongoloa	4	0	15	15
												Tordyliopsis	0	1	1	0
												Tordylium	0	4	20	0
												Torilis	5	2	14	10
												Trachydium	3	1	12	9
												Trachyspermum	2	0	19	19
												Trigonosciadium	0	2	6	0
												Trinia	1	0	10	10
												Trochiscanthes	1	0	1	1
												Turgenia	0	2	2	0
												Vanasushava	0	1	1	0
												Vesper	0	4	6	0
												Vicatia	1	0	3	3
												Villarrealia	1	0	1	1
												Visnaga	1	0	2	2
												Zosima	0	4	4	0
													ESTIMATED NUMBER OF SPECIES	SAMPLING FRACTION
												COUNT	2321.42	0.856612

## Sheet: POWO diversity data
Baczyński et al.—American Journal of Botany 2021—Appendix S7
Appendix S7. Information about species richness provided for MEDUSA (A) or BAMM (B), calculations of sampling fraction for trait-dependent analyses (C) and data about apioid biodiversity according to Plants of the World Online (POWO) (D).
Appendix S7D. Apioid biodiversity according to Plants of the World Online
Genus	Number of species	NOTES
Aciphylla J.R.Forst. & G.Forst.	46
Acronema Falc. ex Edgew.	35
Actinanthus Ehrenb.	1
Adenosciadium H.Wolff	1
Aegokeras Raf.	1
Aegopodium L.	11
Aethusa L.	1
Afroligusticum C.Norman	14
Afrosciadium P.J.D.Winter	18
Agasyllis Spreng.	1
Agrocharis L.	1	A. gracilis was not included in revision but should be transferred to Daucus
Aletes J.M. Coult. & Rose	3	In POWO treated as a synonym of Cymopterus which is not 100% accurate
Alococarpum Riedl & Kruber	1
Ammi L.	4	Changed to include Ammi seubertianum
Ammodaucus Coss.	1
Ammoides Adans.	3
Ammoselinum Torr. & A.Gray	4
Andriana B.-E.van Wyk	3
Anethum L.	2
Angelica L.	106
Anginon Raf.	12
Angoseseli Chiov.	1
Anisopoda Baker	1
Anisosciadium DC.	3
Anisotome Hook.f.	17
Annesorhiza Cham. & Schltdl.	18
Anthriscus Pers.	13
Aphanopleura Boiss.	5
Apiastrum Nutt.	1
Apium L.	10	Included species transferred to genus Helosciadium
Apodicarpum Makino	1
Arafoe Pimenov & Lavrova	1
Arcuatopterus M.I.Sheh & R.H.Shan	5
Arracacia Bancr.	42
Artedia L.	1
Asciadium Griseb.	1
Astomaea Rchb.	2
Astrodaucus Drude	3
Astydamia DC.	1
Atrema DC.	1	Included in POWO as Bifora americana
Athamanta L.	11	Athamanta macedonica moved to genus Bubon
Aulacospermum Ledeb.	15
Austropeucedanum Mathias & Constance	1
Autumnalia Pimenov	2
Azilia Hedge & Lamond	1
Berula W.D.J.Koch	7	Changed to include Berula incisa
Bifora Hoffm.	2	Bifora americana moved to genus Atrema
Bilacunaria Pimenov & V.N.Tikhom.	5	Included in POWO as Bifora americana
Billburttia Magee & B.-E.van Wyk	2
Bonannia Guss.	1
Bubon L.	1	Bubon macedonicum transferred Athamanta
Bunium L.	32	Changed to include Bunium corydalinum
Bupleurum L.	209
Cachrys L.	6	Split between Bilacunaria
Calyptrosciadium Rech.f. & Kuber	2
Canaria Jim.Mejías & P.Vargas	1
Cannaboides B.-E.van Wyk	2
Capnophyllum Gaertn.	4
Carlesia Dunn	1
Caropodium Stapf & Wettst.	3
Caropsis (Rouy & E.G.Camus) Rauschert	1
Carum L.	21
Caucalis L.	1
Cervaria Wolf	11	transferred from Peucedanum
Cenolophium W.D.J.Koch	1
Cephalopodum Korovin	3
Chaerophyllopsis H.Boissieu	1
Chaerophyllum L.	70
Chaetosciadium Boiss.	1
Chamaesciadium C.A.Mey.	1
Chamaesium H.Wolff	10
Chamarea Eckl. & Zeyh.	5
Changium H.Wolff	2
Choritaenia Benth.	1
Chuanminshen M.L.Sheh & R.H.Shan	1
Chymsydia Albov	2
Cicuta L.	4
Cnidiocarpa Pimenov	2
Cnidium Cusson ex Juss.	7
Coaxana J.M.Coult. & Rose	2
Conioselinum Fisch. ex Hoffm.	16
Conium L.	6
Conopodium W.D.J.Koch	8
Coriandrum L.	2
Cortia DC.	4
Cortiella C.Norman	4
Cotopaxia Mathias & Constance	2
Coulterophytum B.L.Rob.	4
Crithmum L.	1
Cryptotaenia DC.	6
Cuminum Tourn. ex L.	4
Cyathoselinum Benth.	1
Cyclorhiza M.L.Sheh & R.H.Shan	2
Cyclospermum Lag.	3
Cymbocarpum DC. ex C.A.Mey.	5
Cymopterus Raf.	32	Hopelessly polyphyletic - split between several genera
Cynorhiza Eckl. & Zeyh.	3
Cynosciadium DC.	1
Dactylaea Fedde ex H.Wolff	2
Dahliaphyllum Constance & Breedlove	1
Dasispermum Neck. ex Raf.	7
Daucosma Engelm. & A.Gray	1
Daucus L.	45
Demavendia Pimenov	1
Dethawia Endl.	1
Deverra DC.	9	changed to include Deverra aphylla
Dichoropetalum Fenzl	32	Dichoropetalum caucasicum transferred to Cervaria
Dicyclophora Boiss.	1
Dimorphosciadium Pimenov	2
Diplolophium Turcz.	7
Diplotaenia Boiss.	5
Donnellsmithia J.M.Coult. & Rose	19
Dracosciadium Hilliard & B.L.Burtt	2
Ducrosia Boiss.	6
Dystaenia Kitag.	2
Echinophora Tourn. ex L.	11
Ekimia H.Duman & M.F.Watson	4	Changed to include Ekimia ozcan-semeni
Elaeosticta Fenzl	25
Eleutherospermum K.Koch	1
Elwendia Boiss.	27
Enantiophylla J.M.Coult. & Rose	1
Endressia J.Gay	2
Eremodaucus Bunge	1
Ergocarpon C.C.Towns.	1
Erigenia Nutt.	1
Eurytaenia Torr. & A.Gray	2
Exoacantha Labill.	1
Ezosciadium B.L.Burtt	1
Falcaria Fabr.	1
Fergania Pimenov	1
Ferula Tourn. ex L.	210	including Dorema
Ferulago W.D.J.Koch	46
Ferulopsis Kitag.	2
Foeniculum Mill.	3
Frommia H.Wolff	1
Froriepia K.Koch	2
Fuernrohria K.Koch	1
Galagania Lipsky	5
Gasparrinia Bertol	5	Transferred from Seseli
Geocaryum Coss.	2
Gingidia J.W.Dawson	12
Glaucosciadium B.L.Burtt & P.H.Davis	2
Glehnia F.Schmidt ex Miq.	1
Glia Sond.	3
Gongylosciadium Rech.f.	1
Gongylotaxis Pimenov & Kljuykov	1
Grafia Rchb.	1
Grammosciadium DC.	7
Halosciastrum Koidz.	1
Haloselinum Pimenov	1
Hansenia Turcz.	5
Haplosciadium Hochst.	1
Haplosphaera Hand.-Mazz.	2
Harbouria J.M.Coult. & Rose	1
Harperella Rose	1
Harrysmithia H.Wolff	2
Haussknechtia Boiss.	1
Hellenocarum H.Wolff	3
Helosciadium	5	species excluded from Apium
Heptaptera Margot & Reut.	10
Heracleum L.	149
Heteromorpha Cham. & Schltdl.	8
Hladnikia Rchb.	1
Hohenackeria Fisch. & C.A.Mey.	2
Homalosciadium Domin	1
Horstrissea Greuter, Gerstb. & Egli	1
Hyalolaena Bunge	8
Hymenidium Lindl.	41	excluding Pleurospermopsis sikkimensis
Hymenolaena DC.	3
Itasina Raf.	1
Johrenia DC.	5
Kadenia Lavrova & V.N.Tikhom.	2
Kafirnigania Kamelin & Kinzik.	1
Kailashia Pimenov & Kljuykov	2
Kalakia Alava	2
Kamelinia F.O.Khass. & I.I.Malzev	1
Kandaharia Alava	1
Karatavia Pimenov & Lavrova	1
Karnataka P.K.Mukh. & Constance	1
Kedarnatha P.K.Mukh. & Constance	6	Including Indoschulzia
Kelussia Mozaff.	1
Kenopleurum Candargy	1
Keraymonia Farille	4
Kitagawia Pimenov	6
Komarovia Korovin	1
Korshinskia Lipsky	4
Kozlovia Lipsky	4	Changed to include Kozlovia longiloba and Kozlovia capnoides
Krasnovia Popov ex Schischk.	1
Krubera Hoffm.	1
Kundmannia Scop.	2
Kuramosciadium Pimenov, Kljuykov & Tojibaev	1
Ladyginia Lipsky	3
Lagoecia L.	1
Lalldhwojia Farille	4
Laser Borkh. ex P.Gaertn., B.Mey. & Scherb.	7	Changed to include Laser archangelica, Laser panjutinii, Laser stevenii and Laser involucratum
Laserocarpum Spalik & Wojew	1	Ereceted recently from Laserpitium
Laserpitium L.	8	Excluding species removed to genus Laser, Thapsia and Laserocarpum
Lecokia DC.	1
Ledebouriella H.Wolff	1
Lefebvrea A.Rich.	8
Leiotulus Ehrenb.	10	Including species from the genus Malabaila
Lereschia Boiss.	1
Leutea Pimenov	10
Levisticum Hill	1
Lichtensteinia Cham. & Schltdl.	8	Changed to include Lichtensteinia kolbeana and Lichtensteinia obscura
Lignocarpa J.W.Dawson	2
Ligusticopsis Leute	18
Ligusticum L.	25
Lilaeopsis Greene	13
Limnosciadium Mathias & Constance	2	Changed to include Limnosciadium pumilum
Libanotis Haller ex Zinn	19	Transferred from Seseli
Lipskya Nevski	1
Lisaea Boiss.	3
Lithosciadium Turcz.	2
Lomatium Raf.	101
Lomatocarpa Pimenov	3
Lomatocarum Fisch. & C.A.Mey.	1
Magadania Pimenov & Lavrova	2
Magydaris W.D.J.Koch ex DC.	3
Marlothiella H.Wolff	1
Mastigosciadium Rech.f. & Kuber	1
Mathiasella Constance & C.L.Hitchc.	1
Mediasia Pimenov	1
Meeboldia H.Wolff	2
Melanosciadium H.Boissieu	3
Meum Mill.	1
Microsciadium Boiss.	1
Modesciadium P.Vargas & Jim.Mejías	1
Mogoltavia Korovin	2
Molopospermum W.D.J.Koch	1
Musineon Raf.	5
Mutellina Wolf	3
Myrrhidendron J.M.Coult. & Rose	5
Myrrhis Mill.	1
Nanobubon Magee	3
Naufraga Constance & Cannon	1
Neoconopodium (Koso-Pol.) Pimenov & Kljuykov	1
Neogaya Meisn.	1
Neogoezia Hemsl.	5
Neomuretia Kljuykov, Degtjareva & Zakharova	2
Neonelsonia J.M.Coult. & Rose	1
Neoparrya Mathias	1
Niphogeton Schltdl.	18
Nirarathamnos Balf.f.	1
Normantha P.J.D.Winter & B.-E.van Wyk	1
Nothosmyrnium Miq.	2
Notiosciadium Speg.	1
Notobubon B.-E.van Wyk	12
Oedibasis Koso-Pol.	4
Oenanthe L.	33
Oligocladus Chodat & Wilczek	1
Oliveria Vent.	1
Opoidia Lindl.	1
Opopanax W.D.J.Koch	4
Opsicarpium Mozaff.	1
Oreocome Edgew.	8
Oreocomopsis Pimenov & Kljuykov	3
Oreonana Jeps.	3
Oreoschimperella Rauschert	3
Oreoxis Raf.	4	In POWO treated as a synonym of Cymopterus which is not 100% accurate
Orlaya Hoffm.	3
Ormopterum Schischk.	2
Ormosciadium Boiss.	1
Ormosolenia Tausch	2
Orogenia S. Watson	3
Osmorhiza Raf.	14
Ostericum Hoffm.	11
Ottoa Kunth	1
Oxypolis Raf.	4
Pachypleurum Ledeb.	2
Palimbia Besser ex DC.	3
Pancicia Vis.	1	Excluded from Pimpinella
Paraligusticum V.N.Tikhom.	1
Parapimpinella Fern.Prieto, Sanna & Arjona	1
Paraselinum H.Wolff	1
Parasilaus Leute	2
Pastinaca L.	15
Pastinacopsis Golosk.	1
Paulita Soják	2
Pedinopetalum Urb. & H.Wolff	1
Perideridia Rchb.	14
Perissocoeleum Mathias & Constance	4
Petroedmondia Tamamsch.	1
Petroselinum Hill	2
Peucedanum L.	54	Hopelessly polyphyletic - split between several genera
Phellolophium Baker	1
Phlojodicarpus Turcz. ex Ledeb.	3
Phlyctidocarpa Cannon & W.L.Theob.	1
Physospermopsis H.Wolff	8
Physospermum Cusson	2
Physotrichia Hiern	6
Pilopleura Schischk.	2
Pimpinella L.	151
Pinacantha Gilli	1	Transferred from Ferula
Pinda P.K.Mukh. & Constance	1
Pleurospermum Hoffm.	10
Pleurospermopsis sikkimensis C. Norman	1	Transferred from Hymenidium
Podistera S.Watson	4
Polemannia Eckl. & Zeyh.	3
Polytaenia DC.	3
Polyzygus Dalzell	1	Doubtfully assigned to Pinda
Portenschlagiella Tutin	1
Postiella Kljuykov	1
Prangos Lindl.	47
Prionosciadium S.Watson	21
Psammogeton Edgew.	7
Pseudocannaboides B.-E.van Wyk	1
Pseudocarum C.Norman	2
Pseudocymopterus J.M.Coult. & Rose	2	In POWO treated as a synonym of Cymopterus which is not 100% accurate
Pseudoridolfia Reduron, Mathez & S.R.Downie	1
Pseudoselinum C.Norman	1
Pseudotrachydium (Kljuykov, Pimenov & V.N.Tikhom.) Pimenov & Kljuykov	5
Pternopetalum Franch.	20
Pterocyclus Klotzsch	4	Trasnferred from Pleurospermum
Pteroselinum	2	Transferred from Peucedanum
Pteryxia (Torr. & A.Gray) Nutt. ex J.M.Coult. & Rose	3	In POWO treated as a synonym of Cymopterus which is not 100% accurate
Pterygopleurum Kitag.	1
Ptilimnium Raf.	5
Ptychotis W.D.J.Koch	2
Pycnocycla Lindl.	15
Pyramidoptera Boiss.	1
Registaniella Rech.f.	1
Rhabdosciadium Boiss.	7
Rhizomatophora Pimenov	1
Rhodosciadium S.Watson	15
Rhopalosciadium Rech.f.	1
Rhysopterus J.M.Coult. & Rose	1
Ridolfia Moris	1
Rivasmartinezia Fern.Prieto & Cires	2
Rohmooa Farille & Lachard	1
Rughidia M.F.Watson & E.L.Barclay	2
Rupiphila Pimenov & Lavrova	1
Rutheopsis A.Hansen & G.Kunkel	1
Sajanella Soják	1
Saposhnikovia Schischk.	1
Scaligeria DC.	6
Scandia J.W.Dawson	2
Scandix L.	11
Scaphespermum Edgew.	1
Scaraboides Magee & B.-E.van Wyk	1
Schoenoselinum Jim.Mejías & P.Vargas	1
Schrenkia Fisch. & C.A.Mey.	12
Schtschurowskia Regel & Schmalh.	3	Including Sclerotaria pentaceros
Schulzia Spreng.	4
Sclerochorton Boiss.	1
Sclerosciadium W.D.J.Koch ex DC.	1
Scrithacola Alava	1
Selinopsis Coss. & Durieu ex Batt.	2
Selinum L.	11
Semenovia Regel & Herder	27
Seseli L.	119
Seselopsis Schischk.	2
Shoshonea Evert & Constance	1
Siculosciadium C.Brullo, Brullo, S.R.Downie & Giusso	1
Silaum Mill.	1
Siler Mill.	4
Sillaphyton Pimenov	1
Silphiodaucus (Koso-Pol.) Spalik, Wojew., Banasiak, Piwczynski & Reduron	2
Sinocarum H.Wolff ex R.H.Shan & F.T.Pu	18
Sinodielsia H.Wolff	1
Sinolimprichtia H.Wolff	1
Sison L.	2
Sium L.	10
Sivadasania N.Mohanan & Pimenov	1
Smyrniopsis Boiss.	3
Smyrnium L.	7	Including Smyrnium rotundifolium and Smyrnium galaticum
Spermolepis Raf.	11
Sphaenolobium Pimenov	3
Sphaerosciadium Pimenov & Kljuykov	1
Sphallerocarpus Besser ex DC.	1
Spiroceratium H.Wolff	1
Spuriopimpinella (H.Boissieu) Kitag.	6
Stefanoffia H.Wolff	2
Stenocoelium Ledeb.	4
Stenosemis E.Mey. ex Sond.	2
Stenotaenia Boiss.	5
Stewartiella Nasir	1
Stoibrax Raf.	3
Symphyoloma C.A.Mey.	1
Synelcosciadium (Labill.) Boiss	1
Synclinostyles Farille & Lachard	2
Szovitsia Fisch. & C.A.Mey.	1
Taenidia Drude	2
Taeniopetalum Vis.	2
Tamamschjanella Pimenov & Kljuykov	2
Tamamschjania Pimenov & Kljuykov	1
Tana B.-E.van Wyk	1
Tauschia Schltdl.	35
Tetrataenium (DC.) Manden.	20
Thamnosciadium Hartvig	1
Thapsia L.	23	After revision
Thaspium Nutt.	4
Thecocarpus Boiss.	2
Thysselinum Adans.	2	Transferred from Peucedanum
Tiedemannia DC.	2
Tilingia Regel & Tiling	2
Todaroa Parl.	1
Tommasinia	1
Tongoloa H.Wolff	15
Tordyliopsis DC.	1
Tordylium Tourn. ex L.	20
Torilis Adans.	14
Trachydium Lindl.	12
Trachyspermum Link	19
Trepocarpus Nutt. ex DC.	1
Tricholaser Gilli	2
Trigonosciadium Boiss.	6
Trinia Hoffm.	10
Trocdaris Raf.	1
Trochiscanthes W.D.J.Koch	1
Tschulaktavia Bajtenov ex Pimenov & Kljuykov	1
Turgenia Hoffm.	2
Turgeniopsis Boiss.	1
Rumia Hoffm.	1
Vanasushava P.K.Mukh. & Constance	1
Vesper R.L.Hartm. & G.L.Nesom	6
Vicatia DC.	3
Villarrealia G.L.Nesom	1
Vinogradovia Bani, D.A.German & M.A.Koch	1
Visnaga Mill.	2
Vvedenskya Korovin	1
Wendia Hoffm.	4
Wydleria DC.	2
Xanthogalum Avé-Lall.	3
Xanthoselinum Schur	1	Transferred from Peucedanum
Xatardia Meisn.	1
Xyloselinum Pimenov & Kljuykov	3
Yabea Koso-Pol.	1
Zeravschania Korovin	11
Zizia W.D.J.Koch	3
Zosima Hoffm.	4
